# Supplementary material for: Thinking inside the box: Restoring the propolis envelope facilitates honey bee social immunity
Source: PLoS One. 2024 Jan 31;19(1):e0291744. doi: 10.1371/journal.pone.0291744 (PMC10830010; doi:10.1371/journal.pone.0291744)
Supplement: S1 Table — (XLSX) [file pone.0291744.s003.xlsx]

## Sheet: Sheet1
Target	Fwd	Rev	Annealing Temp (°C)*#	Reference
Defensin - 1	TCA TGG CTG CAC CTG TTG AGG A	AGA CAG TTA GCA GCG CAA GCA C	50.5	[7]
Abaecin	CAG CAT TCG CAT ACG TAC CA	GAC CAG GAA ACG TTG GAA AC	59	[7]
Hymenoptaecin	ATA TCC CGA CTC GTT TCC GA	TCC CAA ACT CGA ATC CTG CA	59	[7]
AmPPO	AGA TGG CAT GCA TTT GTT GA	CCA CGC TCG TCT TCT TTA GG	52.5	[7]
AmEater	CAT TTG CCA ACC TGT TTG T	ATC CAT TGG TGC AAT TTG G	59	[7], EGFlikeA
Relish	GCA GTG TTG AAG GAG CTG AA	CCA ATT CTG AAA AGC GTC CA	50.5	[7]
Bartonella apis	GTG GGA ATC TAC CTA TTT CTA CG	AAC GCG GGC TCA TCT ATC TC	61.2	[18]
Bifidobacterium asteroides	ATG CAA GTC GAA CGG GAT CC	CAT CCC ATR CCG GTA AAC CC	60	[18]
Lactobacillus Firm-4	AGT CGA GCG CGG GAA GTC A	AGC CGT CTT TCA ACC AGC ACT	60	[18]
Lactobacillus Firm-5	GCA ACC TGC CCT WTA GCT TG	GCC CAT CCT KTA GTG ACA GC	60	[18]
Snodgrassella alvi	CTT AGA GAT AGG AGA GTG CCT T	AAC TTA ATG ATG GCA ACT AAT GAC AA	60	[18]
UniBact	AGG ATT AGA TAC CCT GGT AGT CC	YCG TAC TCC CCA GGC GG	60	[18]
EFB	TGT TGT TAG AGA AGA ATA GGG GAA	CGT GGC TTT CTG GTT AGA	49.5
ABPV	ACC GAC AAA GGG TAT GAT GC	CTT GAG TTT GCG GTG TTC CT	53.5	[5]
BQCV	TCG CAG AGT TCC AAA TAC CG	TAT CAT CTC CCG CAC CAA CC	59	[2]
CBPV	CGC AAG TAC GCC TTG ATA AAG AAC	ACT ACT AGA AAC TCG TCG CTT CG	52.5	[14]
DWV-A	GAG ATT GAA GCG CAT GAA CA	TGA ATT CAG TGT CGC CCA TA	53.5	[3]
DWV-B	CTG TAG TTA AGC GGT TAT TAG AA	GGT GCT TCT GGA ATA GCG GAA	59	[15]
IAPV	CCA TGC CTG GCG ATT CAC	CTG AAT AAT ACT GTG CGT ATC	52.5	[4]
KBV	TGA ACG TCG ACC TAT TGA AAA A	TCG ATT TTC CAT CAA ATG AGC	51.5	[5]
LSV-1	AGA GGT TGC ACG GCA GCA TG	GGG ACG CAG CAC GAT GCT CA	59	[19]
LSV-2	CGT GCT GAG GCC ACG GTT GT	GCG GTG TCG ATC TCG CGG AC	59	[19]
pros54	TCG AAC CAA GAT GGT ACT GGA A	TTG TTG TGC TTG CAG TCG TG	55	[17]
ß-actin	AGG AAT GGA AGC TTG CGG TA	AAT TTT CAT GGT GGA TGG TGC	52.5	[16]
