# Supplementary material for: Thinking inside the box: Restoring the propolis envelope facilitates honey bee social immunity
Source: PLoS One. 2024 Jan 31;19(1):e0291744. doi: 10.1371/journal.pone.0291744 (PMC10830010; doi:10.1371/journal.pone.0291744)
Supplement: S2 Table — Gene expression in seven-day-old bees (stationary) and young bees collected from frames with sealed brood (migratory) was quantified using real-time PCR. Six immune genes were analyzed in stationary colonies (n = 30), and gene expression trends were analyzed at both the apiary and colony level. The same genes, with the exception of relish, were analyzed in migratory colonies (n = 102) at the apiary level. A distributional regression model was used to determine the probability that gene expression increases, decreases, stabilizes, or destabilizes with increasing propolis score. The QCI listed refers to the quantile credible interval, as determined by our model, and reflects the widest possible credible interval supporting the indicated trend (not containing zero). Blank lines indicate no trend detected. (XLSX) [file pone.0291744.s004.xlsx]

## Sheet: Sheet1
Operation	Sample date	Analysis level	Gene	Expression	QCI	Stabilization	QCI
Stationary	August 2019	Apiary	abaecin			stabilized	Median: -0.090, 66% QCI: [-0.146, -0.037]
			defensin-1	decreased	Median: -0.105, 95% QCI: [-0.194, -0.012]
			hymenoptaecin	decreased	Median: -0.219, 66% QCI: [-0.35, -0.088]	stabilized	Median: -0.092, 90% QCI: [-0.184, -0.003]
			AmPPO	increased	Median: 0.068, 90% QCI: [0.01, 0.124]
			relish	decreased	Median: -0.037, 66% QCI: [-0.06, -0.014]
			AmEater	decreased	Median: -0.049. 66% QCI: [-0.094, -0.002]	stabilized	Median: -0.097, 66% QCI: [-0.16, -0.033]
Stationary	August 2019	Colony	abaecin
			defensin-1			stabilized	Median: -0.013, 66% QCI: [-0.023, -0.002]
			hymenoptaecin
			AmPPO
			relish			stabilized	Median: -0.019, 99% QCI: [-0.036, -0.002]
			AmEater
Migratory	August 2019	Apiary	abaecin	decreased	Median: -0.071, 66% QCI: [-0.123, -0.021]	stabilized	Median: -0.072, 66% QCI: [-0.116, -0.029
			defensin-1	decreased	Median: -0.316, 90% QCI: [-0.6, -0.045]
			hymenoptaecin
			AmPPO
			AmEater			destabilized	Median: 0.097, 90% QCI: [0.006, 0.187]
Migratory	February 2020	Apiary	abaecin
			defensin-1	increased	Median: 0.099, 90% QCI: [0.003, 0.199]
			hymenoptaecin
			AmPPO	increased	Median: 0.164, 66% QCI: [0.049, 0.277]	destabilized	Median: 0.141, 99% QCI: [0.022, 0.256]
			AmEater
Migratory	February 2021	Apiary	abaecin	decreased	Median: -0.066, 90% QCI: [-0.129, -0.004]
			defensin-1	increased	Median: 0.035, 66% QCI: [0.013, 0.053]
			hymenoptaecin
			AmPPO	increased	Median: 0.037, 90% QCI: [0.024, 0.059]
			AmEater	increased	Median: 0.034, 95% QCI: [0.001, 0.066]	destabilized	Median: 0.066, 66% QCI: [0.02, 0.111]
