# Supplementary material for: Thinking inside the box: Restoring the propolis envelope facilitates honey bee social immunity
Source: PLoS One. 2024 Jan 31;19(1):e0291744. doi: 10.1371/journal.pone.0291744 (PMC10830010; doi:10.1371/journal.pone.0291744)
Supplement: S3 Table — Gene expression in young bees collected from frames with sealed brood from migratory colonies (n = 102) was quantified using real-time PCR. Six bacterial genes were analyzed at the apiary level. A distributional regression model was used to determine the probability that gene expression increases, decreases, stabilizes, or destabilizes with increasing propolis score. The QCI listed refers to the quantile credible interval, as determined by our model, and reflects the widest possible credible interval supporting the indicated trend (not containing zero). Blank lines indicate no trend detected. (XLSX) [file pone.0291744.s005.xlsx]

## Sheet: Sheet1
Operation	Sampling date	Gene	Expression	QCI	Stabilization	QCI
Migratory	August 2019	B. asteroides	decreased	Median: -0.043, 66% QCI: [-0.084, -0.004]
		Bartonella	increased	Median: 0.088, 66% QCI: [0.028, 0.15]	stabilized	Median: -0.161, 99% QCI: [-0.281, -0.035]
		Firm-4
		Firm-5	decreased	Median: -0.041, 66% QCI: [-0.075, -0.008]
		S. alvi
		UniBact	decreased	Median: -0.055, 66% QCI: [-0.09, -0.018]
Migratory	February 2020	B. asteroides	increased	Median: 0.065, 66% QCI: [0.017, 0.111]
		Bartonella	increased	Median: 0.307, 95% QCI: [0.048, 0.591]
		Firm-4
		Firm-5
		S. alvi
		UniBact
Migratory	February 2021	B. asteroides
		Bartonella
		Firm-4	decreased	Median: -0.034, 66% QCI: [-0.061, -0.008]
		Firm-5
		S. alvi
		UniBact	increased	Median: 0.071, 99% QCI: [0.006, 0.131]
