# Supplementary material for: Thinking inside the box: Restoring the propolis envelope facilitates honey bee social immunity
Source: PLoS One. 2024 Jan 31;19(1):e0291744. doi: 10.1371/journal.pone.0291744 (PMC10830010; doi:10.1371/journal.pone.0291744)
Supplement: S4 Table — Gene expression in young bees collected from frames with sealed brood from migratory colonies (n = 102) was quantified using real-time PCR. Nine viruses were analyzed at the apiary level. A distributional regression model was used to determine the probability that viral load increases, decreases, stabilizes, or destabilizes with increasing propolis score. The QCI listed refers to the quantile credible interval, as determined by our model, and reflects the widest possible credible interval supporting the indicated trend (not containing zero). Blank lines indicate no trend detected. Viruses with few positive reads were excluded from analysis. (XLSX) [file pone.0291744.s006.xlsx]

## Sheet: Sheet1
Operation	Sampling date	Virus	Expression	QCI
Migratory	August 2019	ABPV
		BQCV	increases	Median: 0.102, 66% QCI: [0.013, 0.192]
		CBPV	decreases	Median: -0.051, 66% QCI: [-0.09, -0.013)
		DWV-A
		DWV-B
		IAPV	decreases	Median: -0.151, 66% QCI: [-0.275, -0.032]
		LSV1	decreases	Median: -0.157, 66% QCI: [-0.292, -0.022]
Migratory	February 2020	BQCV
		CBPV
		DWV-A	decreases	Median: -0.125, 66% QCI: [-0.227, -0.027]
		DWV-B
		IAPV
		LSV1
		LSV2
		KBV
Migratory	February 2021	BQCV
		CBPV
		DWV-A	decreases	Median: -0.114, 66% QCI: [-0.186, -0.042]
		DWV-B	decreases	Median: -0.074, 66% QCI: [-0.127, -0.019]
		IAPV
		LSV1
		LSV2
		KBV
