# Supplementary material for: Thinking inside the box: Restoring the propolis envelope facilitates honey bee social immunity
Source: PLoS One. 2024 Jan 31;19(1):e0291744. doi: 10.1371/journal.pone.0291744 (PMC10830010; doi:10.1371/journal.pone.0291744)
Supplement: S5 Table — Landscape data was pulled from the USDA-NASS Cropscape database’s 2019 Cropland Data Layer (https://nassgeodata.gmu.edu/CropScape/). A circle with a 2.5-mile (4 km) radius was drawn around each apiary (corresponding to honey bees’ typical foraging range), and land use statistics were calculated within these defined areas of interest. Land use types were sorted into the following categories: grass and pasture, forest and shrubs, water, herbaceous and woody wetlands, developed, corn and soy, and other crops. Proportional land use was calculated by dividing each category’s acreage by the total acreage within the 2.5-mile (4 km) radius. Apiary locations are not disclosed here in order to protect the privacy of the beekeeper who participated in this study. Landscape data for stationary and migratory locations included in this file. (XLSX) [file pone.0291744.s007.xlsx]

## Sheet: Migratory 1
Migratory bee yard 1: Landscape data via Cropscape
Value	Category	Pixel Counts	Acreage			Corn and soybean	Other crops	Grass and pasture	Forest and shrubs	Water	Developed	Herbaceous and woody wetlands	Other
176	Grass/Pasture	40133	8925.4			1085.7	764.4	8925.4	16.5	12.2	177.9	34	0.4
1	Corn	4882	1085.7			990.8	501.7		0.2		45.6	1.8
5	Soybeans	4455	990.8				192.4		0.9
37	Other Hay/Non Alfalfa	3437	764.4				84.5
23	Spring Wheat	2256	501.7				36.9
36	Alfalfa	865	192.4				28.5
121	Developed/Open Space	800	177.9				26.2
28	Oats	380	84.5				7.8
122	Developed/Low Intensity	205	45.6				2.2
61	Fallow/Idle Cropland	166	36.9				0.9
195	Herbaceous Wetlands	153	34				0.7
6	Sunflowers	128	28.5				0.2
29	Millet	118	26.2		Total	2076.5	1646.4	8925.4	17.6	12.2	223.5	35.8	0.4
141	Deciduous Forest	74	16.5
111	Open Water	55	12.2
24	Winter Wheat	35	7.8
4	Sorghum	10	2.2
190	Woody Wetlands	8	1.8
21	Barley	4	0.9
152	Shrubland	4	0.9
27	Rye	3	0.7
131	Barren	2	0.4
22	Durum Wheat	1	0.2
143	Mixed Forest	1	0.2
Total	24	58175	12937.8

## Sheet: Migratory 2
Migratory bee yard 2: Landscape data via Cropscape
Value	Category	Pixel Counts	Acreage			Corn and soybean	Other crops	Grass and pasture	Forest and shrubs	Water	Developed	Herbaceous and woody wetlands	Other
176	Grass/Pasture	41742	9283.2			814.4	584.9	9283.2	5.8	681.9	287.1	798.4	2
5	Soybeans	3662	814.4			314.5	316.7		4.4		43.1	23.1
195	Herbaceous Wetlands	3590	798.4				278				0.2
111	Open Water	3066	681.9				200.6
37	Other Hay/Non Alfalfa	2630	584.9				66.3
23	Spring Wheat	1424	316.7				44.5
1	Corn	1414	314.5				26.9
121	Developed/Open Space	1291	287.1				17.6
36	Alfalfa	1250	278		Total	1128.9	1535.5	9283.2	10.2	681.9	330.4	821.5	2
61	Fallow/Idle Cropland	902	200.6
21	Barley	298	66.3
28	Oats	200	44.5
122	Developed/Low Intensity	194	43.1
24	Winter Wheat	121	26.9
190	Woody Wetlands	104	23.1
53	Peas	79	17.6
141	Deciduous Forest	26	5.8
152	Shrubland	20	4.4
131	Barren	9	2
6	Sunflowers	5	1.1
27	Rye	3	0.7
29	Millet	2	0.4
4	Sorghum	1	0.2
44	Other Crops	1	0.2
123	Developed/Medium Intensity	1	0.2
Total	25	62035	13796.2

## Sheet: Migratory 3
Migratory bee yard 3: Landscape data via Cropscape
Value	Category	Pixel Counts	Acreage			Corn and soybean	Other crops	Grass and pasture	Forest and shrubs	Water	Developed	Herbaceous and woody wetlands	Other
176	Grass/Pasture	34692	7715.3			2698.1	536	7715.3	24.7	792.2	351.4	572	0.2
1	Corn	12132	2698.1			800.6	440.1		1.3		3.8	1.3
5	Soybeans	3600	800.6				219.3		0.2		0.4
111	Open Water	3562	792.2				119.9
195	Herbaceous Wetlands	2572	572				60.5
61	Fallow/Idle Cropland	2410	536				11.6
37	Other Hay/Non Alfalfa	1979	440.1				11.1
121	Developed/Open Space	1580	351.4				6.2
36	Alfalfa	986	219.3				6.2
28	Oats	539	119.9				2.9
23	Spring Wheat	272	60.5				0.7
141	Deciduous Forest	111	24.7				0.2
24	Winter Wheat	52	11.6				0.2
21	Barley	50	11.1				0.2
27	Rye	28	6.2		Total	3498.7	1415.1	7715.3	26.2	792.2	355.6	573.3	0.2
29	Millet	28	6.2
122	Developed/Low Intensity	17	3.8
6	Sunflowers	13	2.9
152	Shrubland	6	1.3
190	Woody Wetlands	6	1.3
4	Sorghum	3	0.7
123	Developed/Medium Intensity	2	0.4
44	Other Crops	1	0.2
53	Peas	1	0.2
58	Clover/Wildflowers	1	0.2
131	Barren	1	0.2
143	Mixed Forest	1	0.2
Total	27	64645	14376.6

## Sheet: Migratory 4
Migratory bee yard 4: Landscape data via Cropscape
Value	Category	Pixel Counts	Acreage			Corn and soybean	Other crops	Grass and pasture	Forest and shrubs	Water	Developed	Herbaceous and woody wetlands	Other
176	Grass/Pasture	32372	7199.4			1742.5	1150.4	7199.4	2.9	191.3	300.5	662.3	5.1
1	Corn	7835	1742.5			752.4	664.1	0.2	1.8		17.3	3.1
23	Spring Wheat	5173	1150.4				270.9				3.3
5	Soybeans	3383	752.4				196.6				0.2
37	Other Hay/Non Alfalfa	2986	664.1				97.9
195	Herbaceous Wetlands	2978	662.3				96.5
121	Developed/Open Space	1351	300.5				80.1
36	Alfalfa	1218	270.9				25.4
61	Fallow/Idle Cropland	884	196.6				23.6
111	Open Water	860	191.3				23.1
28	Oats	440	97.9				0.7
27	Rye	434	96.5				0.2
29	Millet	360	80.1				0.2
4	Sorghum	114	25.4		Total	2494.9	2629.7	7199.6	4.7	191.3	321.3	665.4	5.1
6	Sunflowers	106	23.6
24	Winter Wheat	104	23.1
122	Developed/Low Intensity	78	17.3
131	Barren	23	5.1
123	Developed/Medium Intensity	15	3.3
190	Woody Wetlands	14	3.1
141	Deciduous Forest	13	2.9
21	Barley	8	1.8
152	Shrubland	8	1.8
44	Other Crops	3	0.7
13	Pop or Orn Corn	1	0.2
53	Peas	1	0.2
60	Switchgrass	1	0.2
124	Developed/High Intensity	1	0.2
Total	28	60764	13513.8

## Sheet: Stationary
Stationary bee yard: Landscape data via Cropscape
Value	Category	Pixel Counts	Acreage			Corn and soybean	Other crops	Grass and pasture	Forest and shrubs	Water	Developed	Herbaceous and woody wetlands	Other
141	Deciduous Forest	15535	3454.9			666.5	280	1973.5	3454.9	2487	844.4	2478.4	28.7
111	Open Water	11183	2487			577.1	103.6	2.2	32.2		619.6	100.5	0.7
195	Herbaceous Wetlands	11144	2478.4				87.6		19.1		287.1
176	Grass/Pasture	8874	1973.5				3.6		8.7		47.1
121	Developed/Open Space	3797	844.4				2
5	Soybeans	2997	666.5				1.3
122	Developed/Low Intensity	2786	619.6				1.1
1	Corn	2595	577.1				0.7
123	Developed/Medium Intensity	1291	287.1				0.7
36	Alfalfa	1259	280				0.4
37	Other Hay/Non Alfalfa	466	103.6		Total	1243.6	481	1975.7	3514.9	2487	1798.2	2578.9	29.4
190	Woody Wetlands	452	100.5
61	Fallow/Idle Cropland	394	87.6
124	Developed/High Intensity	212	47.1
143	Mixed Forest	145	32.2
131	Barren	129	28.7
142	Evergreen Forest	86	19.1
152	Shrubland	39	8.7
23	Spring Wheat	16	3.6
59	Sod/Grass Seed	10	2.2
28	Oats	9	2
12	Sweet Corn	6	1.3
27	Rye	5	1.1
41	Sugarbeets	3	0.7
58	Clover/Wildflowers	3	0.7
68	Apples	3	0.7
4	Sorghum	2	0.4
Total	27	63441	14108.7

## Sheet: Summary data
Yard	Corn+Soybean	Other crops	Pasture	Forest+Shrubs	Water	Developed
Migratory 4	15.0804	24.9184	55.9263	0.251817	1.09312	2.70703
Migratory 1	0.011209	2.70134	95.522	0	0.235386	1.53001
Migratory 2	11.2903	9.04057	69.5417	0.304583	5.54479	4.278
Migratory 3	16.0467	4.4861	60.9425	1.09686	16.1047	1.3232
Total acres
Yard	Corn and soybean	Other crops	Grass and pasture	Forest and shrubs	Water	Developed	Herbaceous and woody wetlands	Other	Total acres
Migratory 4	1128.9	1535.5	9283.2	10.2	681.9	330.4	821.5	2	13793.6
Migratory 1	2494.9	2629.7	7199.6	4.7	191.3	321.3	665.4	5.1	13512
Migratory 2	3498.7	1415.1	7715.3	26.2	792.2	355.6	573.3	0.2	14376.6
Migratory 3	2076.5	1646.4	8925.4	17.6	12.2	223.5	35.8	0.4	12937.8
Stationary	1243.6	481	1975.7	3514.9	2487	1798.2	2578.9	29.4	14108.7
Percentage
Yard	Corn and soybean	Other crops	Grass and pasture	Forest and shrubs	Water	Developed	Herbaceous and woody wetlands	Other
Migratory 4	0.0818423	0.11132	0.673008	0.000739473	0.049436	0.0239531	0.0595566	0.000144995
Migratory 1	0.184643	0.19462	0.53283	0.000347839	0.0141578	0.0237789	0.0492451	0.000377442
Migratory 2	0.243361	0.0984308	0.536657	0.00182241	0.0551034	0.0247346	0.0398773	1.39115e-05
Migratory 3	0.160499	0.127255	0.68987	0.00136035	0.000942973	0.017275	0.00276709	3.09172e-05
Stationary	0.0881442	0.0340924	0.140034	0.24913	0.176274	0.127453	0.182788	0.00208382

## Sheet: Landscape data_R
Yard	Corn and soybean	Other crops	Grass and pasture	Forest and shrubs	Water	Developed	Herbaceous and woody wetlands	Total resin sources	Average propolis score
Migratory 2	0.0818423	0.11132	0.673008	0.000739473	0.049436	0.0239531	0.0595566	0.0602961	2.3
Migratory 4	0.184643	0.19462	0.53283	0.000347839	0.0141578	0.0237789	0.0492451	0.049593	3.38
Migratory 3	0.243361	0.0984308	0.536657	0.00182241	0.0551034	0.0247346	0.0398773	0.0416997	3.58
Migratory 1	0.160499	0.127255	0.68987	0.00136035	0.000942973	0.017275	0.00276709	0.00412744	3.38
Stationary	0.0881442	0.0340924	0.140034	0.24913	0.176274	0.127453	0.182788	0.431918	7.533
