# Supplementary material for: Thinking inside the box: Restoring the propolis envelope facilitates honey bee social immunity
Source: PLoS One. 2024 Jan 31;19(1):e0291744. doi: 10.1371/journal.pone.0291744 (PMC10830010; doi:10.1371/journal.pone.0291744)
Supplement: S6 Table — Field data was collected in August of 2019, and included: propolis score, treatment group, brood pattern, brood disease, Varroa symptoms, number of frames of bees in the top deep, number of frames of bees in the bottom deep, total number of frames of bees, weight of honey harvested, winter survival, years survived, and inclusion in analysis based on completeness of data. (XLSX) [file pone.0291744.s008.xlsx]

## Sheet: MN_field
Date	Colony	Propolis score	Scored	Treatment	Queen	Brood pattern	Brood disease	Varroa symptoms	Bees_top	Bees_bottom	Bees	Honey lbs	Honey kg	Winter survival	Include	Years survived
2019-08-07	10C	2	Y	Control	QR	2	N	Y	8	8	16	50.465	22.8905	N	Y	0
2019-08-07	11T	4.5	Y	Trap	QR	2	N	Y	6	7	13	26.65	12.0882	N	Y	0
2019-08-07	12R	7.08333	Y	Rough	SQL	2	N	N	5	7	12	0	0	N	Y	0
2019-08-07	13C	1.75	Y	Control	QR	2	N	N	9	9	18	31.75	14.4015	N	Y	0
2019-08-07	14T		N	Trap	QL	1	N	Y	7	7	14	0	0	N	N	0
2019-08-07	15R	8	Y	Rough	QR	3	N	Y	5	7	12	32	14.5149	N	Y	0
2019-08-07	16C	1.41667	Y	Control	QR	3	N	Y	7	9	16	33.85	15.3541	N	Y	0
2019-08-07	17T	4.91667	Y	Trap	QR	3	N	Y	5	7	12	26.25	11.9068	N	Y	0
2019-08-07	18R	7.91667	Y	Rough	QR	2.5	N	Y	9	9	18	34.9	15.8304	N	Y	0
2019-08-07	19C	1.58333	Y	Control	QR	3	N	N	9	9	18	15.8	7.16675	N	Y	0
2019-08-07	1C	1.25	Y	Control	QR	3	N	N	8	9	17	25.2	11.4305	N	Y	0
2019-08-07	20T	3.66667	Y	Trap	QR	3	N	N	9	9	18	25.85	11.7254	N	Y	0
2019-08-07	21R	7.91667	Y	Rough	QR	3	N	N	8	7	15	30.35	13.7665	N	Y	0
2019-08-07	22C		N	Control	QR	1.5	N	N	9	7	16	23.95	10.8635	N	Y	0
2019-08-07	23T		N	Trap	QR	2	N	N	6	6	12	21.25	9.63883	Y	Y	1
2019-08-07	24R	8.83333	Y	Rough	QR	2	Y	Y	8	8	16	28.45	12.9047	Y	Y	1
2019-08-07	25C	1.5	Y	Control	QR	2	N	N	8	9	17	28.4	12.882	N	Y	0
2019-08-07	26T	4.58333	Y	Trap	QR	3	N	N	7	6	13	32.6	14.7871	N	Y	0
2019-08-07	27R		N	Rough	SQR	3	N	N	8	8	16	40	18.1437	Y	Y	1
2019-08-07	28C	2	Y	Control	QR	1.5	N	Y	6	6	12	3.65	1.65561	N	Y	0
2019-08-07	29T	4.58333	Y	Trap	QR	1	N	N	9	8	17	41	18.5973	N	Y	0
2019-08-07	2T	4.83333	Y	Trap	QR	2	N	N	7	8	15	23.9	10.8408	N	Y	0
2019-08-07	30R	7.5	Y	Rough	QR	2	N	Y	8	8	16	19.3	8.75433	N	Y	0
2019-08-07	31C		N	Control	QR	1	N	Y	6	8	14	35.265	15.9959	N	Y	0
2019-08-07	32T	4.41667	Y	Trap	QR	3	N	N	9	7	16	0	0	Y	Y	1
2019-08-07	33R	6.66667	Y	Rough	QR	3	N	Y	8	8	16	5.6	2.54012	N	Y	0
2019-08-07	34C	2.33333	Y	Control	QR	3	N	Y	6	7	13	0	0	N	Y	0
2019-08-07	35T	4.83333	Y	Trap	QR	3	N	Y	6	7	13	30.8	13.9706	N	Y	0
2019-08-07	36R	7.33333	Y	Rough	QR	2.5	N	Y	9	8	17	19.4	8.79968	N	Y	0
2019-08-07	37X	1.66667	Y	Control	QR	2	N	N	8	7	15	0	0	Y	Y	1
2019-08-07	38X		N	Control	QR	2	N	Y	7	5	12	1.15	0.521631	N	Y	0
2019-08-07	3R	7	Y	Rough	QR	2	N	N	8	9	17	42.05	19.0735	N	Y	0
2019-08-07	4C		N	Control	QR	1	Y	N	6	7	13	9.5	4.30912	N	Y	0
2019-08-07	5T	6.16667	Y	Trap	QR	3	N	N	8	9	17	45.815	20.7813	N	Y	0
2019-08-07	6R	7.08333	Y	Rough	QR	3	N	Y	8	7	15	16.5	7.48427	N	Y	0
2019-08-07	7C	1.41667	Y	Control	QR	3	N	Y	8	8	16	57.115	25.9069	N	Y	0
2019-08-07	8T	6	Y	Trap	QR	3	N	Y	9	9	18	38.05	17.2592	N	Y	0
2019-08-07	9R		N	Rough	SQR	2	N	N	6	6	12	7.35	3.3339	N	Y	0
