# Supplementary material for: Thinking inside the box: Restoring the propolis envelope facilitates honey bee social immunity
Source: PLoS One. 2024 Jan 31;19(1):e0291744. doi: 10.1371/journal.pone.0291744 (PMC10830010; doi:10.1371/journal.pone.0291744)
Supplement: S7 Table — Immune gene expression was measured in 7-day-old bees collected from migratory colonies. qPCR was used to quantify the expression of immune genes defensin-1, abaecin, hymenoptaecin, AmPPO, AmEater, and Relish. Reference genes included ß-actin and Pros54. (XLSX) [file pone.0291744.s009.xlsx]

## Sheet: Sheet1
Plate ID	Sample ID	Code	Date	Colony	Bee number	Treatment	Trap	Propolis score	Propolis group	Beta actin	Pros54	AvgRef	Abaecin	AmEater	Hymenoptaecin	Def-1	AmPPO	Relish	relAbAvg	relEaterAvg	relHymAvg	relDef1Avg	relAmPPOAvg	relRelishAvg	logAb2	logEater2	logHym2	logDef2	logAmPPO2	logRelish2
38	5F	5F	2023-08-19	1C	5	Control	N	1.25	low	23.72	27.0533	25.3867	19.4733	29.9833	21.9633	21.9233	31.57	29.6933	-5.9133	4.5967	-3.4233	-3.4633	6.1833	4.3067	1.7801	-1.384	1.0305	1.0426	-1.8601	-1.2967
58	8B	8B	2023-08-19	1C	4	Control	N	1.25	low	25.9533	27.1467	26.55	29.7833	29.7867	20.9433	15.7467	30.4367	27.4867	3.2333	3.2367	-5.6067	-10.8033	3.8867	0.9367	-0.9735	-0.9743	1.6878	3.2521	-1.1701	-0.282
62	8F	8F	2023-08-19	1C	3	Control	N	1.25	low	23.86	26.8033	25.3317	29.55	29.42	18.58	17.26	29.33	28.0833	4.2183	4.0883	-6.7517	-8.0717	3.9983	2.7517	-1.27	-1.2306	2.0325	2.4298	-1.2034	-0.8283
186	24B	24B	2023-08-19	1C	2	Control	N	1.25	low	25.5933	26.6633	26.1283	19.39	29.63	21.5067	16.5367	29.9233	27.98	-6.7383	3.5017	-4.6217	-9.5917	3.795	1.8517	2.0284	-1.054	1.3913	2.8874	-1.1427	-0.5574
79	10G	10G	2023-08-19	16C	1	Control	N	1.41667	low	24.6867	26.98	25.8333	18.6167	30.57	22.67	15.5433	29.7533	27.32	-7.2167	4.7367	-3.1633	-10.29	3.92	1.4867	2.1724	-1.426	0.9523	3.0976	-1.1798	-0.4476
80	10H	10H	2023-08-19	16C	2	Control	N	1.41667	low	24.42	26.58	25.5	17.4967	30.2067	19.81	15.6567	30.1433	27.2433	-8.0033	4.7067	-5.69	-9.8433	4.6433	1.7433	2.4092	-1.4168	1.7129	2.9631	-1.3979	-0.5248
131	17C	17C	2023-08-19	16C	A	Control	N	1.41667	low	23.9867	27.2333	25.61	18.52	30.99	35.5733	19.85	29.7833	29.04	-7.09	5.38	9.9633	-5.76	4.1733	3.43	2.1343	-1.6198	-3	1.7339	-1.2565	-1.0325
132	17D	17D	2023-08-19	16C	B	Control	N	1.41667	low	25.4767	27.8	26.6383	19.56	30.5833	28.45	18.3667	32.49	28.0733	-7.0783	3.945	1.8117	-8.2717	5.8517	1.435	2.1308	-1.1878	-0.5453	2.49	-1.762	-0.432
141	18E	18E	2023-08-19	16C	C	Control	N	1.41667	low	25.4533	27.4067	26.43	16.8733	30.1267	28.8	21.47	31.49	27.6433	-9.5567	3.6967	2.37	-4.96	5.06	1.2133	2.8768	-1.1129	-0.7135	1.4931	-1.5229	-0.3652
142	18F	18F	2023-08-19	16C	D	Control	N	1.41667	low	24.55	26.9633	25.7567	17.1633	29.5967	27.58	21.5367	31.9567	27.19	-8.5933	3.84	1.8233	-4.22	6.2	1.4333	2.5869	-1.1561	-0.5488	1.2703	-1.8665	-0.4314
199	25G	25G	2023-08-19	16C	3	Control	N	1.41667	low	26.58	27.5333	27.0567	19.3667	35.4867	21.19	17.22	32.8767	27.2733	-7.69	8.43	-5.8667	-9.8367	5.82	0.2167	2.3149	-2.5376	1.766	2.9611	-1.752	-0.0652
206	26F	26F	2023-08-19	16C	4	Control	N	1.41667	low	25.6667	26.9467	26.3067	18.6267	35.03	21.4233	19.1167	29.1933	28.4067	-7.68	8.7233	-4.8833	-7.19	2.8867	2.1	2.3119	-2.6198	1.47	2.1644	-0.869	-0.6321
90	12B	12B	2023-08-19	7C	5	Control	N	1.41667	low	23.9133	27.0567	25.485	22.8167	29.6367	28.9633	17.9267	30.37	30.7267	-2.6683	4.1517	3.4783	-7.5583	4.885	5.2417	0.8032	-1.2495	-1.0472	2.2753	-1.4711	-1.5784
103	13G	13G	2023-08-19	7C	6	Control	N	1.41667	low	22.8667	25.51	24.1883	20.7567	30.01	34.4367	19.78	30.72	28.9867	-3.4317	5.8217	10.2483	-4.4083	6.5317	4.7983	1.033	-1.752	-3.0969	1.327	-1.9666	-1.4449
155	20C	20C	2023-08-19	7C	3	Control	N	1.41667	low	27.02	28.53	27.775	31.14	31.1833	28.18	18.6767	31.79	30.8433	3.365	3.4083	0.405	-9.0983	4.015	3.0683	-1.0128	-1.0259	-0.1219	2.7389	-1.2083	-0.9237
158	20F	20F	2023-08-19	7C	4	Control	N	1.41667	low	26.9833	27.7233	27.3533	17.36	31.5267	21.7167	15.9767	31.12	28.8467	-9.9933	4.1733	-5.6367	-11.3767	3.7667	1.4933	3.0083	-1.2565	1.6968	3.4247	-1.1337	-0.4495
193	25A	25A	2023-08-19	7C	2	Control	N	1.41667	low	26.6867	27.3	26.9933	21.56	34.92	26.01	18.9967	29.6667	29.4233	-5.4333	7.9267	-0.9833	-7.9967	2.6733	2.43	1.6356	-2.3872	0.296	2.4072	-0.8047	-0.7314
196	25D	25D	2023-08-19	7C	1	Control	N	1.41667	low	26.35	27.04	26.695	29.6233	34.4067	25.33	22.6367	29.37	29.0633	2.9283	7.7117	-1.365	-4.0583	2.675	2.3683	-0.8814	-2.3188	0.4109	1.2217	-0.8052	-0.7129
218	28B	28B	2023-08-19	7C	8	Control	N	1.41667	low	25.5767	26.7033	26.14	20.9733	32.61	25.77	17.9367	29.8233	28.9433	-5.1667	6.47	-0.37	-8.2033	3.6833	2.8033	1.5553	-1.9469	0.1114	2.4694	-1.109	-0.8438
221	28E	28E	2023-08-19	7C	7	Control	N	1.41667	low	25.1667	27.1233	26.145	20.0267	32.21	26.28	20.51	29.9867	29.8567	-6.1183	6.065	0.135	-5.635	3.8417	3.7117	1.8418	-1.8268	-0.0406	1.6963	-1.1568	-1.1175
28	4D	4D	2023-08-19	25C	7	Control	N	1.5	low	23.5233	26.5633	25.0433	18.46	32.15	22.1367	20.36	30.2867	29.6533	-6.5833	7.1067	-2.9067	-4.6833	5.2433	4.61	1.9818	-2.1367	0.875	1.4098	-1.5784	-1.3883
71	9G	9G	2023-08-19	25C	3	Control	N	1.5	low	24.82	27.6967	26.2583	20.8167	31.28	25.8267	18.33	30.89	30.0433	-5.4417	5.0217	-0.4317	-7.9283	4.6317	3.785	1.6381	-1.5114	0.1299	2.3867	-1.3947	-1.1397
75	10C	10C	2023-08-19	25C	8	Control	N	1.5	low	25.0933	27.48	26.2867	23.0133	31.6133	20.6333	18.1033	31.8667	27.8767	-3.2733	5.3267	-5.6533	-8.1833	5.58	1.59	0.9854	-1.6038	1.7018	2.4634	-1.6799	-0.4786
124	16D	16D	2023-08-19	25C	6	Control	N	1.5	low	23.4333	25.7533	24.5933	16.7233	30.8667	30.72	21.56	30.4167	27.6133	-7.87	6.2733	6.1267	-3.0333	5.8233	3.02	2.3691	-1.8894	-1.8447	0.9131	-1.752	-0.909
127	16G	16G	2023-08-19	25C	5	Control	N	1.5	low	24.3067	27.1233	25.715	17.6833	31.5133	29.5033	20.8733	32.7567	29.58	-8.0317	5.7983	3.7883	-4.8417	7.0417	3.865	2.4178	-1.7447	-1.1403	1.4575	-2.1192	-1.1637
184	23H	23H	2023-08-19	25C	4	Control	N	1.5	low	26.5367	27.5467	27.0417	20.3767	31.3567	24.0333	17.47	31.9133	29.7833	-6.665	4.315	-3.0083	-9.5717	4.8717	2.7417	2.0064	-1.2993	0.9056	2.8814	-1.466	-0.8254
224	28H	28H	2023-08-19	25C	2	Control	N	1.5	low	25.76	25.91	25.835	22.02	31.5967	24.82	16.6367	27.8	27.11	-3.815	5.7617	-1.015	-9.1983	1.965	1.275	1.1484	-1.7352	0.3055	2.769	-0.5916	-0.3838
233	30A	30A	2023-08-19	25C	1	Control	N	1.5	low	26.5667	27.4967	27.0317	18.73	37.8467	24.5533	17.7567	31.24	29.1333	-8.3017	10.815	-2.4783	-9.275	4.2083	2.1017	2.4991	-3.2218	0.7461	2.7921	-1.2668	-0.6326
4	1D	1D	2023-08-19	19C	3	Control	N	1.58333	low	21.8333	24.5667	23.2	19.6333	33.2767	22.8867	19.6233	26.21	28.0433	-3.5667	10.0767	-0.3133	-3.5767	3.01	4.8433	1.0737	-3.0458	0.0943	1.0767	-0.9062	-1.4584
14	2F	2F	2023-08-19	19C	4	Control	N	1.58333	low	24.8167	26.94	25.8783	26.8233	30.0867	23.7433	16.9567	28.1033	27.6	0.945	4.2083	-2.135	-8.9217	2.225	1.7217	-0.2845	-1.2668	0.6427	2.6857	-0.6698	-0.5183
69	9E	9E	2023-08-19	19C	7	Control	N	1.58333	low	23.8833	26.75	25.3167	16.5267	29.2267	19.51	16.4667	30.4567	27.73	-8.79	3.91	-5.8067	-8.85	5.14	2.4133	2.6461	-1.1772	1.748	2.6641	-1.5467	-0.7265
76	10D	10D	2023-08-19	19C	8	Control	N	1.58333	low	24.51	27.0867	25.7983	21.17	30.5	27.1133	18.6467	30.5433	29.53	-4.6283	4.7017	1.315	-7.1517	4.745	3.7317	1.3933	-1.4157	-0.3959	2.1529	-1.4283	-1.1232
83	11C	11C	2023-08-19	19C	5	Control	N	1.58333	low	21.7467	24.6633	23.205	20.0433	29.0567	24.6933	17.0033	28.07	27.55	-3.1617	5.8517	1.4883	-6.2017	4.865	4.345	0.9518	-1.762	-0.4481	1.8669	-1.4647	-1.308
86	11F	11F	2023-08-19	19C	6	Control	N	1.58333	low	22.78	25.5267	24.1533	19.41	30.5167	27.0867	18.99	29.6567	28.8267	-4.7433	6.3633	2.9333	-5.1633	5.5033	4.6733	1.4279	-1.9172	-0.8831	1.5543	-1.6576	-1.4067
166	21F	21F	2023-08-19	19C	2	Control	N	1.58333	low	34.1233	36.1133	35.1183	26.01	40	40	22.78	40	37.61	-9.1083	4.8817	4.8817	-12.3383	4.8817	2.4917	2.7419	-1.4698	-1.4698	3.7142	-1.4698	-0.7501
172	22D	22D	2023-08-19	19C	1	Control	N	1.58333	low	27.15	28.9767	28.0633	24.0867	32.5833	28.3733	22.0433	32.4267	30.2367	-3.9767	4.52	0.31	-6.02	4.3633	2.1733	1.1971	-1.3605	-0.0933	1.8122	-1.3134	-0.6542
105	14A	14A	2023-08-19	37X	3	Control	N	1.66667	low	25.4667	28.6733	27.07	22.2467	34.9267	37.7733	26.6767	37.6833	31.37	-4.8233	7.8567	10.7033	-0.3933	10.6133	4.3	1.452	-2.3665	-3.2218	0.1184	-3.2218	-1.2941
114	15B	15B	2023-08-19	37X	4	Control	N	1.66667	low	24.6567	26.98	25.8183	19.3967	32.43	33.5433	23.12	31.5267	28.94	-6.4217	6.6117	7.725	-2.6983	5.7083	3.1217	1.9331	-1.9914	-2.3279	0.8123	-1.719	-0.9397
133	17E	17E	2023-08-19	37X	A	Control	N	1.66667	low	23.57	26.9733	25.2717	22.6867	31.67	37.6	17.9167	30.7067	28.9367	-2.585	6.3983	12.3283	-7.355	5.435	3.665	0.7782	-1.9245	-3.699	2.2141	-1.6364	-1.1035
134	17F	17F	2023-08-19	37X	B	Control	N	1.66667	low	23.9467	27.3233	25.635	20.0533	31.31	39.6667	21.4033	31.1433	29.2733	-5.5817	5.675	14.0317	-4.2317	5.5083	3.6383	1.6802	-1.7077	-4	1.2739	-1.6576	-1.0953
143	18G	18G	2023-08-19	37X	D	Control	N	1.66667	low	24.5567	27.02	25.7883	19.8833	31.5567	37.8233	19.27	31.8333	29.3033	-5.905	5.7683	12.035	-6.5183	6.045	3.515	1.7776	-1.7375	-3.699	1.9622	-1.821	-1.058
148	19D	19D	2023-08-19	37X	C	Control	N	1.66667	low	23.4033	26.0167	24.71	28.4233	30.4633	26.34	21.3033	30.4033	28.8233	3.7133	5.7533	1.63	-3.4067	5.6933	4.1133	-1.118	-1.7328	-0.4907	1.0255	-1.7144	-1.2381
226	29B	29B	2023-08-19	37X	1	Control	N	1.66667	low	25.8967	26.9467	26.4217	28.92	32.83	25.6833	19.8533	30.1067	28.6433	2.4983	6.4083	-0.7383	-6.5683	3.685	2.2217	-0.752	-1.9281	0.2222	1.9773	-1.109	-0.6688
235	30C	30C	2023-08-19	37X	2	Control	N	1.66667	low	26.7033	27.2367	26.97	21.9833	36.57	25.7567	18.5867	29.1467	28.66	-4.9867	9.6	-1.2133	-8.3833	2.1767	1.69	1.5011	-2.8861	0.3652	2.5236	-0.6552	-0.5088
40	5H	5H	2023-08-19	13C	3	Control	N	1.75	low	25.6267	27.57	26.5983	17.7267	32.82	20.8667	17.5067	29.6	28.9833	-8.8717	6.2217	-5.7317	-9.0917	3.0017	2.385	2.6706	-1.8729	1.7254	2.7369	-0.9034	-0.7181
41	6A	6A	2023-08-19	13C	4	Control	N	1.75	low	26.2333	28.4467	27.34	29.9067	31.6733	27.7367	18.58	29.68	30.6833	2.5667	4.3333	0.3967	-8.76	2.34	3.3433	-0.7726	-1.3045	-0.1194	2.637	-0.7044	-1.0066
96	12H	12H	2023-08-19	13C	6	Control	N	1.75	low	22.67	24.9433	23.8067	18.9367	29.17	25.3567	16.5967	29.1267	28.76	-4.87	5.3633	1.55	-7.21	5.32	4.9533	1.466	-1.6144	-0.4666	2.1704	-1.6021	-1.4908
104	13H	13H	2023-08-19	13C	5	Control	N	1.75	low	22.98	25.6033	24.2917	21.61	29.9733	32.3533	17.73	29.4667	28.45	-2.6817	5.6817	8.0617	-6.5617	5.175	4.1583	0.8073	-1.71	-2.4318	1.9753	-1.5575	-1.2518
153	20A	20A	2023-08-19	13C	1	Control	N	1.75	low	24.7467	26.7567	25.7517	21.88	31.93	21.5733	20.2433	31.2667	27.5467	-3.8717	6.1783	-4.1783	-5.5083	5.515	1.795	1.1655	-1.8601	1.2578	1.6582	-1.6596	-0.5403
154	20B	20B	2023-08-19	13C	2	Control	N	1.75	low	26.7933	27.3367	27.065	20.09	32.0467	21.0833	16.1	31.51	27.83	-6.975	4.9817	-5.9817	-10.965	4.445	0.765	2.0997	-1.5003	1.8007	3.3008	-1.3382	-0.2303
209	27A	27A	2023-08-19	13C	8	Control	N	1.75	low	33.25	32.8367	33.0433	25.7667	40	29.2667	25.48	37.0467	35.73	-7.2767	6.9567	-3.7767	-7.5633	4.0033	2.6867	2.1905	-2.0915	1.1369	2.2768	-1.2048	-0.8088
210	27B	27B	2023-08-19	13C	7	Control	N	1.75	low	25.5	26.9933	26.2467	20.11	32.6333	25.37	18.88	30.4233	29.4133	-6.1367	6.3867	-0.8767	-7.3667	4.1767	3.1667	1.8473	-1.9208	0.2639	2.2176	-1.2573	-0.9531
63	8G	8G	2023-08-19	10C	4	Control	N	2	low	25.5867	28.3433	26.965	20.0433	31.6233	22.6933	18.2533	31.4033	28.6167	-6.9217	4.6583	-4.2717	-8.7117	4.4383	1.6517	2.0836	-1.4023	1.2859	2.6225	-1.3363	-0.4972
66	9B	9B	2023-08-19	10C	3	Control	N	2	low	25.9467	28.05	26.9983	20.88	31.6433	23.3	19.8	31.5833	28.5033	-6.1183	4.645	-3.6983	-7.1983	4.585	1.505	1.8418	-1.3979	1.1133	2.1669	-1.3799	-0.4531
82	11B	11B	2023-08-19	10C	5	Control	N	2	low	27.5667	27.8333	27.7	23.0867	35.9667	29.8567	21.7433	32.26	31.59	-4.6133	8.2667	2.1567	-5.9567	4.56	3.89	1.3888	-2.4949	-0.6492	1.7931	-1.3726	-1.1707
92	12D	12D	2023-08-19	10C	6	Control	N	2	low	23.8067	26.3933	25.1	20.4367	29.8867	24.2967	17.1767	30.37	28.55	-4.6633	4.7867	-0.8033	-7.9233	5.27	3.45	1.4038	-1.4413	0.2418	2.3852	-1.5867	-1.0386
163	21C	21C	2023-08-19	10C	2	Control	N	2	low	28.7833	28.52	28.6517	21.92	32.5267	27.4233	18.4867	31.4967	29.8833	-6.7317	3.875	-1.2283	-10.165	2.845	1.2317	2.0264	-1.1662	0.3698	3.06	-0.8564	-0.3708
5	1E	1E	2023-08-19	28C	3	Control	N	2	low	17.9433	23.1033	20.5233	19.3867	28.7867	19.7333	21.5967	25.0833	26.0133	-1.1367	8.2633	-0.79	1.0733	4.56	5.49	0.3422	-2.4815	0.2378	-0.3231	-1.3726	-1.6517
6	1F	1F	2023-08-19	28C	4	Control	N	2	low	25.61	26.4433	26.0267	17.1533	32.1567	22.72	17.09	29.4167	28.6533	-8.8733	6.13	-3.3067	-8.9367	3.39	2.6267	2.6711	-1.8447	0.9954	2.6902	-1.0205	-0.7908
32	4H	4H	2023-08-19	28C	1	Control	N	2	low	20.86	24.6467	22.7533	19.72	29.8867	23.8933	15.8733	28.93	27.6333	-3.0333	7.1333	1.14	-6.88	6.1767	4.88	0.9131	-2.1487	-0.3431	2.0711	-1.8601	-1.4685
72	9H	9H	2023-08-19	28C	2	Control	N	2	low	27.7567	28.5767	28.1667	18.57	31.63	23.3367	16.8267	29.8833	28.9	-9.5967	3.4633	-4.83	-11.34	1.7167	0.7333	2.8889	-1.0424	1.454	3.4137	-0.5167	-0.2208
120	15H	15H	2023-08-19	28C	5	Control	N	2	low	26.3133	28.55	27.4317	18.61	32.3	31.0167	19.2	35.59	30.0433	-8.8217	4.8683	3.585	-8.2317	8.1583	2.6117	2.6556	-1.466	-1.0794	2.478	-2.4559	-0.7862
122	16B	16B	2023-08-19	28C	6	Control	N	2	low	24.56	26.8167	25.6883	20.3767	34.93	36.15	19.68	34.14	29.09	-5.3117	9.2417	10.4617	-6.0083	8.4517	3.4017	1.599	-2.7696	-3.1549	1.8087	-2.5376	-1.0241
1	1A	1A	2023-08-19	34C	1	Control	N	2.33333	low	23.9367	24.3367	24.1367	19.65	32.23	23.25	16.0467	26.56	27.6867	-4.4867	8.0933	-0.8867	-8.09	2.4233	3.55	1.3506	-2.4318	0.2669	2.4353	-0.7296	-1.0685
17	3A	3A	2023-08-19	34C	8	Control	N	2.33333	low	25.8467	27.1433	26.495	19.96	32.6533	24.7667	16.43	27.57	29.38	-6.535	6.1583	-1.7283	-10.065	1.075	2.885	1.9672	-1.8539	0.5203	3.0299	-0.3236	-0.8684
18	3B	3B	2023-08-19	34C	7	Control	N	2.33333	low	25.2067	27.1233	26.165	20.76	35.3167	25.9667	21.2	30.29	30.7433	-5.405	9.1517	-0.1983	-4.965	4.125	4.5783	1.6271	-2.7447	0.0597	1.4946	-1.2418	-1.3778
44	6D	6D	2023-08-19	34C	3	Control	N	2.33333	low	23.89	25.96	24.925	28.4867	30.08	23.52	21.6933	28.6067	27.2033	3.5617	5.155	-1.405	-3.2317	3.6817	2.2783	-1.0721	-1.5513	0.423	0.9728	-1.1085	-0.6859
47	6G	6G	2023-08-19	34C	2	Control	N	2.33333	low	25.1767	27.89	26.5333	17.3833	32.4867	17.38	16.4933	30.49	28.53	-9.15	5.9533	-9.1533	-10.04	3.9567	1.9967	2.7544	-1.7932	2.7554	3.0223	-1.1911	-0.601
111	14G	14G	2023-08-19	34C	4	Control	N	2.33333	low	25.0133	26.8133	25.9133	20.6833	31.9867	33.1	17.98	31.58	29.1767	-5.23	6.0733	7.1867	-7.9333	5.6667	3.2633	1.5744	-1.8268	-2.1612	2.3882	-1.7055	-0.9825
118	15F	15F	2023-08-19	34C	5	Control	N	2.33333	low	25.8133	27.33	26.5717	29.4233	31.8533	40	18.52	32.6733	28.6267	2.8517	5.2817	13.4283	-8.0517	6.1017	2.055	-0.8586	-1.5901	-4	2.4238	-1.8356	-0.6187
13	2E	2E	2023-08-19	20T	3	Trap	Y	3.66667	medium	22.5567	25.8933	24.225	17.5567	30.0267	18.58	17.2133	26.9933	27.93	-6.6683	5.8017	-5.645	-7.0117	2.7683	3.705	2.0074	-1.7471	1.6993	2.1107	-0.8333	-1.1152
15	2G	2G	2023-08-19	20T	4	Trap	Y	3.66667	medium	22.86	26.3933	24.6267	22.75	30.1967	26.63	20.77	28.56	29.18	-1.8767	5.57	2.0033	-3.8567	3.9333	4.5533	0.5649	-1.6757	-0.6031	1.161	-1.1838	-1.3706
34	5B	5B	2023-08-19	20T	7	Trap	Y	3.66667	medium	24.87	27.2867	26.0783	19.56	31.7733	20.3867	18.4467	29.95	29.7733	-6.5183	5.695	-5.6917	-7.6317	3.8717	3.695	1.9622	-1.7144	1.7134	2.2974	-1.1656	-1.1124
74	10B	10B	2023-08-19	20T	8	Trap	Y	3.66667	medium	24.2033	27.0667	25.635	29.4167	30.55	23.17	18.8033	29.6733	28.78	3.7817	4.915	-2.465	-6.8317	4.0383	3.145	-1.1385	-1.4802	0.742	2.0565	-1.2154	-0.9469
81	11A	11A	2023-08-19	20T	5	Trap	Y	3.66667	medium	22.8333	25.58	24.2067	20.5333	30.2533	29.1767	24.51	29.7633	29.8633	-3.6733	6.0467	4.97	0.3033	5.5567	5.6567	1.1058	-1.821	-1.4962	-0.0913	-1.6737	-1.7033
87	11G	11G	2023-08-19	20T	6	Trap	Y	3.66667	medium	23.8733	26.3033	25.0883	32.74	29.12	29.37	20.3133	29.5533	30.02	7.6517	4.0317	4.2817	-4.775	4.465	4.9317	-2.301	-1.214	-1.289	1.4374	-1.3439	-1.4841
164	21D	21D	2023-08-19	20T	1	Trap	Y	3.66667	medium	26.8367	27.0233	26.93	19.7333	31.27	25.4833	17.55	29.6833	28.3633	-7.1967	4.34	-1.4467	-9.38	2.7533	1.4333	2.1664	-1.3063	0.4355	2.8237	-0.8289	-0.4314
167	21G	21G	2023-08-19	20T	2	Trap	Y	3.66667	medium	26.8367	27.1	26.9683	16.53	31.0967	19.6233	17.89	29.5333	27.7067	-10.4383	4.1283	-7.345	-9.0783	2.565	0.7383	3.1423	-1.2426	2.2111	2.7329	-0.7721	-0.2223
48	6H	6H	2023-08-19	32T	3	Trap	Y	4.41667	medium	25.2967	26.62	25.9583	19.9067	31.5533	24.8567	16.72	27.77	27.9733	-6.0517	5.595	-1.1017	-9.2383	1.8117	2.015	1.8217	-1.684	0.3316	2.781	-0.5453	-0.6066
51	7C	7C	2023-08-19	32T	1	Trap	Y	4.41667	medium	24.2433	26.91	25.5767	22.7067	30.8233	28.38	16.06	29.58	28.5333	-2.87	5.2467	2.8033	-9.5167	4.0033	2.9567	0.864	-1.58	-0.8438	2.8648	-1.2048	-0.8901
56	7H	7H	2023-08-19	32T	2	Trap	Y	4.41667	medium	24.5333	27.55	26.0417	20.8467	31.1333	23.9767	16.4267	28.7133	29.69	-5.195	5.0917	-2.065	-9.615	2.6717	3.6483	1.5639	-1.5331	0.6216	2.8944	-0.8044	-1.098
107	14C	14C	2023-08-19	32T	4	Trap	Y	4.41667	medium	23.05	26.49	24.77	22.1833	29.2633	38	25.5167	30.8	29.01	-2.5867	4.4933	13.23	0.7467	6.03	4.24	0.7787	-1.3526	-4	-0.2248	-1.8153	-1.2765
108	14D	14D	2023-08-19	32T	5	Trap	Y	4.41667	medium	24.7767	26.5767	25.6767	20.8467	30.8933	35.64	26.57	31.0633	28.48	-4.83	5.2167	9.9633	0.8933	5.3867	2.8033	1.454	-1.5702	-3	-0.2689	-1.6216	-0.8438
180	23D	23D	2023-08-19	32T	6	Trap	Y	4.41667	medium	25.5767	26.7633	26.17	20.7667	30.8767	25.2767	20.6833	31.5767	29.5667	-5.4033	4.7067	-0.8933	-5.4867	5.4067	3.3967	1.6266	-1.4168	0.2689	1.6517	-1.6271	-1.0223
182	23F	23F	2023-08-19	32T	8	Trap	Y	4.41667	medium	24.8467	26.6533	25.75	27.7267	31.2067	26.82	18.5867	31.89	29.24	1.9767	5.4567	1.07	-7.1633	6.14	3.49	-0.595	-1.6421	-0.3221	2.1564	-1.8477	-1.0506
183	23G	23G	2023-08-19	32T	7	Trap	Y	4.41667	medium	23.05	25.7033	24.3767	18.2533	30.5433	24.0833	18.7667	29.4	28.9133	-6.1233	6.1667	-0.2933	-5.61	5.0233	4.5367	1.8433	-1.857	0.0883	1.6888	-1.5129	-1.3655
7	1G	1G	2023-08-19	11T	4	Trap	Y	4.5	medium	27.1867	28.0033	27.595	22.9733	35.34	26.2767	17.4233	30.3433	29.6367	-4.6217	7.745	-1.3183	-10.1717	2.7483	2.0417	1.3913	-2.3279	0.3969	3.062	-0.8274	-0.6146
43	6C	6C	2023-08-19	11T	3	Trap	Y	4.5	medium	29.8367	31.95	30.8933	23.6267	35.3367	29.3433	21.3967	40	35.42	-7.2667	4.4433	-1.55	-9.4967	9.1067	4.5267	2.1875	-1.3372	0.4666	2.8588	-2.7447	-1.3625
98	13B	13B	2023-08-19	11T	6	Trap	Y	4.5	medium	23.3833	25.5467	24.465	17.3067	30.0867	22.7433	16.4833	30.67	26.4333	-7.1583	5.6217	-1.7217	-7.9817	6.205	1.9683	2.1549	-1.6925	0.5183	2.4027	-1.8665	-0.5926
102	13F	13F	2023-08-19	11T	5	Trap	Y	4.5	medium	23.59	25.79	24.69	24.2333	29.9033	29.26	17.68	29.3733	27.6967	-0.4567	5.2133	4.57	-7.01	4.6833	3.0067	0.1375	-1.5686	-1.3757	2.1102	-1.4101	-0.9052
151	19G	19G	2023-08-19	11T	1	Trap	Y	4.5	medium	25.3967	27.0333	26.215	29.41	31.24	22.2567	16.5933	30.4533	29.33	3.195	5.025	-3.9583	-9.6217	4.2383	3.115	-0.9618	-1.5129	1.1916	2.8964	-1.2757	-0.9378
152	19H	19H	2023-08-19	11T	2	Trap	Y	4.5	medium	26.4767	27.6467	27.0617	26.3667	32.28	23.17	19.3133	30.6567	29.8833	-0.695	5.2183	-3.8917	-7.7483	3.595	2.8217	0.2092	-1.5702	1.1715	2.3325	-1.082	-0.8496
213	27E	27E	2023-08-19	11T	8	Trap	Y	4.5	medium	26.7	27.68	27.19	18.81	37.7	20.3433	17.64	31.82	27.8333	-8.38	10.51	-6.8467	-9.55	4.63	0.6433	2.5226	-3.1549	2.0611	2.8748	-1.3936	-0.1937
214	27F	27F	2023-08-19	11T	7	Trap	Y	4.5	medium	25.68	27.1033	26.3917	18.8633	32.8067	22.7467	19.0133	29.8533	28.32	-7.5283	6.415	-3.645	-7.3783	3.4617	1.9283	2.2663	-1.9318	1.0973	2.2211	-1.0419	-0.5805
12	2D	2D	2023-08-19	26T	4	Trap	Y	4.58333	medium	24.59	27.2467	25.9183	30.0467	31.0167	26.4867	22.6633	30.73	29.74	4.1283	5.0983	0.5683	-3.255	4.8117	3.8217	-1.2426	-1.5346	-0.1711	0.9799	-1.4486	-1.1506
16	2H	2H	2023-08-19	26T	3	Trap	Y	4.58333	medium	25.4833	26.77	26.1267	26.1133	30.7667	22.6933	18.1933	29.21	28.1467	-0.0133	4.64	-3.4333	-7.9333	3.0833	2.02	0.004	-1.3969	1.0335	2.3882	-0.9281	-0.608
30	4F	4F	2023-08-19	26T	1	Trap	Y	4.58333	medium	24.4167	26.73	25.5733	18.6267	32.31	21.29	16.9633	29.8733	28.6933	-6.9467	6.7367	-4.2833	-8.61	4.3	3.12	2.0912	-2.0269	1.2894	2.5919	-1.2941	-0.9393
33	5A	5A	2023-08-19	26T	2	Trap	Y	4.58333	medium	25.3967	27.44	26.4183	19.6967	35.0467	19.4833	17.5433	32.66	28.5367	-6.7217	8.6283	-6.935	-8.875	6.2417	2.1183	2.0234	-2.6021	2.0876	2.6716	-1.8794	-0.6377
126	16F	16F	2023-08-19	26T	5	Trap	Y	4.58333	medium	24.7	26.9433	25.8217	19.55	32.0233	30.0267	18.6	32.3767	28.46	-6.2717	6.2017	4.205	-7.2217	6.555	2.6383	1.888	-1.8665	-1.266	2.1739	-1.9747	-0.7943
29	4E	4E	2023-08-19	29T	1	Trap	Y	4.58333	medium	22.8867	25.97	24.4283	18.72	32.1833	24.1233	16.9233	29.4833	28.2167	-5.7083	7.755	-0.305	-7.505	5.055	3.7883	1.7184	-2.3372	0.0918	2.2592	-1.5214	-1.1403
77	10E	10E	2023-08-19	29T	3	Trap	Y	4.58333	medium	24.2867	27.4367	25.8617	21.66	32.5	27.6233	18.8533	30.7233	28.9033	-4.2017	6.6383	1.7617	-7.0083	4.8617	3.0417	1.2648	-2	-0.5303	2.1097	-1.4634	-0.9158
78	10F	10F	2023-08-19	29T	2	Trap	Y	4.58333	medium	25.45	27.8467	26.6483	21.0133	31.6267	25.9367	17.22	31.35	29.6867	-5.635	4.9783	-0.7117	-9.4283	4.7017	3.0383	1.6963	-1.4989	0.2142	2.8382	-1.4157	-0.9147
116	15D	15D	2023-08-19	29T	4	Trap	Y	4.58333	medium	25.6	27.3567	26.4783	18.5567	31.6633	32.19	19.89	31.77	27.58	-7.9217	5.185	5.7117	-6.5883	5.2917	1.1017	2.3847	-1.5607	-1.719	1.9833	-1.5935	-0.3316
123	16C	16C	2023-08-19	29T	5	Trap	Y	4.58333	medium	24.7333	26.7567	25.745	19.5733	30.0267	27.5733	17.9167	32.0933	27.99	-6.1717	4.2817	1.8283	-7.8283	6.3483	2.245	1.8579	-1.289	-0.5504	2.3566	-1.9101	-0.6757
178	23B	23B	2023-08-19	29T	8	Trap	Y	4.58333	medium	23.6433	25.9833	24.8133	18.5067	30.3133	24.4067	17.3633	29.6733	27.57	-6.3067	5.5	-0.4067	-7.45	4.86	2.7567	1.8985	-1.6556	0.1224	2.2427	-1.4634	-0.8297
179	23C	23C	2023-08-19	29T	6	Trap	Y	4.58333	medium	25.7533	26.5133	26.1333	21.4233	30.8233	26.4533	18.7467	32.1067	27.8167	-4.71	4.69	0.32	-7.3867	5.9733	1.6833	1.4179	-1.4123	-0.0963	2.2236	-1.7986	-0.5067
185	24A	24A	2023-08-19	29T	7	Trap	Y	4.58333	medium	25.1367	26.0567	25.5967	20.7267	30.61	26.8733	16.0533	30.3467	28.2433	-4.87	5.0133	1.2767	-9.5433	4.75	2.6467	1.466	-1.5086	-0.3844	2.8728	-1.4295	-0.7967
36	5D	5D	2023-08-19	2T	6	Trap	Y	4.83333	medium	25.66	27.67	26.665	22.02	31.4433	27.0067	18.7233	28.16	28.87	-4.645	4.7783	0.3417	-7.9417	1.495	2.205	1.3983	-1.4389	-0.1029	2.3907	-0.45	-0.6637
37	5E	5E	2023-08-19	2T	7	Trap	Y	4.83333	medium	24.72	27.48	26.1	19.7367	31.0933	24.9633	25.5233	31.16	29.7833	-6.3633	4.9933	-1.1367	-0.5767	5.06	3.6833	1.9156	-1.5031	0.3422	0.1736	-1.5229	-1.109
39	5G	5G	2023-08-19	2T	5	Trap	Y	4.83333	medium	25.78	26.1733	25.9767	13.9267	32.1067	14.9633	15.4	30.3567	25.7333	-12.05	6.13	-11.0133	-10.5767	4.38	-0.2433	3.6274	-1.8447	3.3153	3.1839	-1.3188	0.0732
61	8E	8E	2023-08-19	2T	3	Trap	Y	4.83333	medium	25.05	27.4833	26.2667	19.9033	31.1167	27.54	16.8333	29.8533	28.9267	-6.3633	4.85	1.2733	-9.4333	3.5867	2.66	1.9156	-1.4597	-0.3833	2.8397	-1.0799	-0.8008
168	21H	21H	2023-08-19	2T	4	Trap	Y	4.83333	medium	27.8767	29.2567	28.5667	22.5067	31.6667	28.0967	20.4067	35.5867	31.61	-6.06	3.1	-0.47	-8.16	7.02	3.0433	1.8242	-0.9333	0.1415	2.4564	-2.1135	-0.9161
188	24D	24D	2023-08-19	2T	1	Trap	Y	4.83333	medium	25.7567	26.58	26.1683	19.1967	31.9867	22.79	18.9267	31.5667	28.5467	-6.9717	5.8183	-3.3783	-7.2417	5.3983	2.3783	2.0987	-1.752	1.017	2.18	-1.6253	-0.716
191	24G	24G	2023-08-19	2T	2	Trap	Y	4.83333	medium	26.5633	27.3467	26.955	21.35	32.69	26.1167	18.9633	31.7767	29.4267	-5.605	5.735	-0.8383	-7.9917	4.8217	2.4717	1.6873	-1.7258	0.2524	2.4057	-1.451	-0.744
203	26C	26C	2023-08-19	2T	8	Trap	Y	4.83333	medium	26.31	26.9567	26.6333	20.3967	32.9367	25.6933	18.9467	29.99	29.08	-6.2367	6.3033	-0.94	-7.6867	3.3567	2.4467	1.8774	-1.8962	0.283	2.3139	-1.0106	-0.7366
8	1H	1H	2023-08-19	35T	2	Trap	Y	4.83333	medium	23.3033	25.53	24.4167	22.5433	32.1467	26.4267	18.3833	29.17	28.7033	-1.8733	7.73	2.01	-6.0333	4.7533	4.2867	0.5639	-2.3279	-0.605	1.8162	-1.4306	-1.2907
19	3C	3C	2023-08-19	35T	7	Trap	Y	4.83333	medium	24.0667	25.7133	24.89	18.28	35.35	23.6167	16.4867	28.0033	28.49	-6.61	10.46	-1.2733	-8.4033	3.1133	3.6	1.9898	-3.1549	0.3833	2.5297	-0.937	-1.0835
20	3D	3D	2023-08-19	35T	8	Trap	Y	4.83333	medium	25.4633	28.8367	27.15	21.96	37.5133	24.6633	18.2867	30.8933	31.4533	-5.19	10.3633	-2.4867	-8.8633	3.7433	4.3033	1.5623	-3.0969	0.7486	2.6681	-1.1267	-1.2958
27	4C	4C	2023-08-19	35T	6	Trap	Y	4.83333	medium	23.4767	25.92	24.6983	18.5433	32.4467	21.2633	21.7033	28.31	28.3433	-6.155	7.7483	-3.435	-2.995	3.6117	3.645	1.8528	-2.3279	1.034	0.9016	-1.0872	-1.0975
49	7A	7A	2023-08-19	35T	1	Trap	Y	4.83333	medium	25.2067	26.78	25.9933	27.9967	31.6567	21.61	18.2067	30.58	27.61	2.0033	5.6633	-4.3833	-7.7867	4.5867	1.6167	-0.6031	-1.7055	1.3195	2.344	-1.3809	-0.4866
52	7D	7D	2023-08-19	35T	3	Trap	Y	4.83333	medium	25.6133	27.8733	26.7433	22.8533	31.72	28.4933	15.95	30.8367	30.5533	-3.89	4.9767	1.75	-10.7933	4.0933	3.81	1.171	-1.4976	-0.5268	3.2491	-1.2321	-1.1469
106	14B	14B	2023-08-19	35T	5	Trap	Y	4.83333	medium	24.8567	26.27	25.5633	19.8833	31.87	31.1933	23.6067	31.4433	27.5667	-5.68	6.3067	5.63	-1.9567	5.88	2.0033	1.7099	-1.8996	-1.6946	0.589	-1.7696	-0.6031
112	14H	14H	2023-08-19	35T	4	Trap	Y	4.83333	medium	24.7167	26.38	25.5483	26.83	31.9467	35.7367	23.8533	32.9567	28.1433	1.2817	6.3983	10.1883	-1.695	7.4083	2.595	-0.3858	-1.9245	-3.0458	0.5103	-2.2291	-0.7812
26	4B	4B	2023-08-19	17T	A	Trap	Y	4.91667	medium	22.8167	26.2667	24.5417	17.1833	32.4667	18.7567	16.5567	28.4567	27.2633	-7.3583	7.925	-5.785	-7.985	3.915	2.7217	2.2151	-2.3872	1.7415	2.4037	-1.1785	-0.8193
31	4G	4G	2023-08-19	17T	4	Trap	Y	4.91667	medium	24.5867	26.92	25.7533	18.71	32.0633	23.8133	17.8467	29.39	28.13	-7.0433	6.31	-1.94	-7.9067	3.6367	2.3767	2.1203	-1.8996	0.584	2.3801	-1.0947	-0.7153
130	17B	17B	2023-08-19	17T	B	Trap	Y	4.91667	medium	24.2533	27.3433	25.7983	17.39	30.1233	24.75	19.9033	30.3	27.99	-8.4083	4.325	-1.0483	-5.895	4.5017	2.1917	2.5312	-1.3019	0.3156	1.7746	-1.3556	-0.6598
139	18C	18C	2023-08-19	17T	C	Trap	Y	4.91667	medium	26.1767	28.1867	27.1817	18.57	35.0933	27.68	19.73	31.72	28.8533	-8.6117	7.9117	0.4983	-7.4517	4.5383	1.6717	2.5924	-2.3768	-0.15	2.2432	-1.3665	-0.5032
140	18D	18D	2023-08-19	17T	D	Trap	Y	4.91667	medium	24.63	27.2233	25.9267	19.89	31.3933	27.9067	20.4133	31.3367	28.3733	-6.0367	5.4667	1.98	-5.5133	5.41	2.4467	1.8172	-1.6459	-0.596	1.6597	-1.6289	-0.7366
205	26E	26E	2023-08-19	17T	3	Trap	Y	4.91667	medium	26.89	28.4	27.645	19.2067	37.0133	24.0933	18.12	31.0533	28.5733	-8.4383	9.3683	-3.5517	-9.525	3.4083	0.9283	2.5402	-2.8239	1.0692	2.8673	-1.0259	-0.2794
227	29C	29C	2023-08-19	17T	2	Trap	Y	4.91667	medium	26.44	26.9233	26.6817	17.6367	35.3733	18.82	18.99	30.7733	27.47	-9.045	8.6917	-7.8617	-7.6917	4.0917	0.7883	2.7228	-2.6198	2.3666	2.3154	-1.2314	-0.2373
228	29D	29D	2023-08-19	17T	1	Trap	Y	4.91667	medium	26.17	27.2967	26.7333	18.5533	35.0267	20.9	18.9233	29.7133	27.87	-8.18	8.2933	-5.8333	-7.81	2.98	1.1367	2.4624	-2.4949	1.756	2.351	-0.8972	-0.3422
67	9C	9C	2023-08-19	8T	4	Trap	Y	6	high	25.6967	28.43	27.0633	19.1767	31.3267	24.0167	20.7167	29.92	30.3867	-7.8867	4.2633	-3.0467	-6.3467	2.8567	3.3233	2.3741	-1.2832	0.9171	1.9105	-0.8598	-1.0004
68	9D	9D	2023-08-19	8T	3	Trap	Y	6	high	25.99	27.43	26.71	18.5567	35.4533	22.71	17.6467	30.4	28.5533	-8.1533	8.7433	-4	-9.0633	3.69	1.8433	2.4544	-2.6383	1.2041	2.7283	-1.1107	-0.5549
91	12C	12C	2023-08-19	8T	5	Trap	Y	6	high	23	26.1967	24.5983	19.61	29.9433	25.09	16.98	29.2867	29.5967	-4.9883	5.345	0.4917	-7.6183	4.6883	4.9983	1.5016	-1.6091	-0.148	2.2933	-1.4112	-1.5045
97	13A	13A	2023-08-19	8T	6	Trap	Y	6	high	23.47	25.5567	24.5133	18.8133	30.65	36.63	19.3967	29.5933	27.6033	-5.7	6.1367	12.1167	-5.1167	5.08	3.09	1.7159	-1.8477	-3.699	1.5403	-1.5287	-0.9303
187	24C	24C	2023-08-19	8T	1	Trap	Y	6	high	26.0233	27.32	26.6717	18.0033	31.9	22.5833	19.11	30.8267	29.7167	-8.6683	5.2283	-4.0883	-7.5617	4.155	3.045	2.6094	-1.5735	1.2307	2.2763	-1.251	-0.9165
192	24H	24H	2023-08-19	8T	2	Trap	Y	6	high	25.86	26.05	25.955	17.7567	31.58	20.38	17.2733	29.73	27.82	-8.1983	5.625	-5.575	-8.6817	3.775	1.865	2.4679	-1.6925	1.6782	2.6134	-1.1367	-0.5615
216	27H	27H	2023-08-19	8T	8	Trap	Y	6	high	25.6467	27.3667	26.5067	26.19	37.5433	21.7033	18.8733	31.4033	29.6067	-0.3167	11.0367	-4.8033	-7.6333	4.8967	3.1	0.0953	-3.301	1.4459	2.2979	-1.4737	-0.9333
217	28A	28A	2023-08-19	8T	7	Trap	Y	6	high	23.5833	26.49	25.0367	19.44	32.8467	20.6167	22.61	29.4267	28.4467	-5.5967	7.81	-4.42	-2.4267	4.39	3.41	1.6848	-2.3468	1.3306	0.7305	-1.3215	-1.0264
135	17G	17G	2023-08-19	5T	A	Trap	Y	6.16667	high	25	27.9433	26.4717	22.2133	31.48	36.85	19.5133	31.6267	29.85	-4.2583	5.0083	10.3783	-6.9583	5.155	3.3783	1.2819	-1.5072	-3.0969	2.0947	-1.5513	-1.0168
136	17H	17H	2023-08-19	5T	B	Trap	Y	6.16667	high	21.3467	25.6667	23.5067	16.8167	31.9233	31.68	20.23	28.4	26.4067	-6.69	8.4167	8.1733	-3.2767	4.8933	2.9	2.0139	-2.5376	-2.4559	0.9864	-1.4737	-0.8729
146	19B	19B	2023-08-19	5T	C	Trap	Y	6.16667	high	25.3067	27.0567	26.1817	19.77	31.3133	26.5467	19.24	30.4567	29.3033	-6.4117	5.1317	0.365	-6.9417	4.275	3.1217	1.9301	-1.5452	-0.1099	2.0896	-1.2865	-0.9397
147	19C	19C	2023-08-19	5T	D	Trap	Y	6.16667	high	23.7333	25.92	24.8267	16.9367	31.1667	17.6967	18.8533	32.88	27.72	-7.89	6.34	-7.13	-5.9733	8.0533	2.8933	2.3751	-1.9101	2.1463	1.7982	-2.4202	-0.871
149	19E	19E	2023-08-19	5T	1	Trap	Y	6.16667	high	24.2267	26.93	25.5783	19.8967	31.0233	26.81	16.8533	30.9967	29.77	-5.6817	5.445	1.2317	-8.725	5.4183	4.1917	1.7104	-1.6383	-0.3708	2.6265	-1.6308	-1.262
150	19F	19F	2023-08-19	5T	2	Trap	Y	6.16667	high	24.99	27.18	26.085	26.2433	32.2467	22.9767	20.75	32.3567	29.55	0.1583	6.1617	-3.1083	-5.335	6.2717	3.465	-0.0476	-1.8539	0.9357	1.606	-1.8894	-1.0429
219	28C	28C	2023-08-19	5T	3	Trap	Y	6.16667	high	25.72	27.55	26.635	28.04	35.09	25.6533	18.9467	29.4333	29.6167	1.405	8.455	-0.9817	-7.6883	2.7983	2.9817	-0.423	-2.5528	0.2955	2.3144	-0.8422	-0.8976
223	28G	28G	2023-08-19	5T	4	Trap	Y	6.16667	high	24.24	26.2233	25.2317	19.8867	33.29	23.87	20.6133	29.7933	28.4767	-5.345	8.0583	-1.3617	-4.6183	4.5617	3.245	1.609	-2.4202	0.4099	1.3903	-1.3737	-0.9767
45	6E	6E	2023-08-19	33R	3	Rough	N	6.66667	high	21.05	24.7267	22.8883	27.3833	32.22	23.67	17.6067	25.4267	26.8667	4.495	9.3317	0.7817	-5.2817	2.5383	3.9783	-1.3536	-2.7959	-0.2353	1.5899	-0.7642	-1.1979
46	6F	6F	2023-08-19	33R	2	Rough	N	6.66667	high	25.2767	27.68	26.4783	29.3133	30.7067	26.71	16.67	28.5167	29.7333	2.835	4.2283	0.2317	-9.8083	2.0383	3.255	-0.8536	-1.2725	-0.0697	2.9526	-0.6137	-0.9801
54	7F	7F	2023-08-19	33R	1	Rough	N	6.66667	high	18.3167	22.74	20.5283	18.3833	28.8233	24.6333	16.5533	24.48	25.5967	-2.145	8.295	4.105	-3.975	3.9517	5.0683	0.6457	-2.4949	-1.2358	1.1966	-1.1898	-1.5258
110	14F	14F	2023-08-19	33R	5	Rough	N	6.66667	high	18.7	23.1667	20.9333	15.6567	28.6033	24.4767	22.9367	28.6067	25.26	-5.2767	7.67	3.5433	2.0033	7.6733	4.3267	1.5884	-2.3098	-1.0665	-0.6031	-2.3098	-1.3028
121	16A	16A	2023-08-19	33R	4	Rough	N	6.66667	high	24.3833	26.7033	25.5433	19.79	31.42	40	18.4333	29.69	28.4967	-5.7533	5.8767	14.4567	-7.11	4.1467	2.9533	1.7319	-1.7696		2.1403	-1.248	-0.8891
197	25E	25E	2023-08-19	33R	8	Rough	N	6.66667	high	26.5933	27.5167	27.055	19.4667	32.5967	24.3033	20.5933	29.6033	28.6967	-7.5883	5.5417	-2.7517	-6.4617	2.5483	1.6417	2.2843	-1.6676	0.8283	1.9452	-0.767	-0.4942
198	25F	25F	2023-08-19	33R	7	Rough	N	6.66667	high	25.5267	26.9533	26.24	21.76	35.49	26.8767	19.6667	30.9267	28.1133	-4.48	9.25	0.6367	-6.5733	4.6867	1.8733	1.3486	-2.7959	-0.1917	1.9788	-1.4112	-0.564
204	26D	26D	2023-08-19	33R	6	Rough	N	6.66667	high	24.7333	26.69	25.7117	19.3667	34.47	21.7967	20.3667	29.54	28.04	-6.345	8.7583	-3.915	-5.345	3.8283	2.3283	1.91	-2.6383	1.1785	1.609	-1.1524	-0.7009
60	8D	8D	2023-08-19	3R	4	Rough	N	7	high	25.1333	27.55	26.3417	20.6967	31.98	28.8867	18.4867	29.73	30.3833	-5.645	5.6383	2.545	-7.855	3.3883	4.0417	1.6993	-1.6968	-0.7662	2.3646	-1.02	-1.2168
93	12E	12E	2023-08-19	3R	6	Rough	N	7	high	23.14	25.86	24.5	18.7967	29.5633	25.34	17.5967	27.4467	28.7333	-5.7033	5.0633	0.84	-6.9033	2.9467	4.2333	1.7169	-1.5243	-0.2529	2.0781	-0.8871	-1.2741
100	13D	13D	2023-08-19	3R	5	Rough	N	7	high	22.6167	25.6467	24.1317	18.3567	30.26	31.71	18.9367	29.08	28.4133	-5.775	6.1283	7.5783	-5.195	4.9483	4.2817	1.7384	-1.8447	-2.284	1.5639	-1.4895	-1.289
157	20E	20E	2023-08-19	3R	3	Rough	N	7	high	24.9533	26.86	25.9067	27.3033	30.8267	25.8367	18.76	28.6733	28.6267	1.3967	4.92	-0.07	-7.1467	2.7667	2.72	-0.4204	-1.4815	0.0211	2.1514	-0.833	-0.8187
190	24F	24F	2023-08-19	3R	2	Rough	N	7	high	25.4533	26.1833	25.8183	19.2133	32.78	25.8733	16.8333	29.5933	28.3633	-6.605	6.9617	0.055	-8.985	3.775	2.545	1.9883	-2.0969	-0.0166	2.7048	-1.1367	-0.7662
195	25C	25C	2023-08-19	3R	1	Rough	N	7	high	26.35	26.4233	26.3867	27.0567	35.2867	20.6367	20.3733	29	28.0567	0.67	8.9	-5.75	-6.0133	2.6133	1.67	-0.2017	-2.6778	1.7309	1.8102	-0.7867	-0.5027
215	27G	27G	2023-08-19	3R	8	Rough	N	7	high	25.2267	26.7567	25.9917	21.1533	33.01	23.4567	18.5733	28.5967	28.3133	-4.8383	7.0183	-2.535	-7.4183	2.605	2.3217	1.4565	-2.1135	0.7631	2.2331	-0.7841	-0.699
234	30B	30B	2023-08-19	3R	7	Rough	N	7	high	27.0467	27.6133	27.33	19.0233	34.5933	25.7767	19.7467	29.06	29.15	-8.3067	7.2633	-1.5533	-7.5833	1.73	1.82	2.5006	-2.1871	0.4676	2.2828	-0.5207	-0.5479
64	8H	8H	2023-08-19	12R	3	Rough	N	7.08333	high	25.71	27.77	26.74	22.7067	32.0533	27.3533	19.81	29.0467	28.4633	-4.0333	5.3133	0.6133	-6.93	2.3067	1.7233	1.2142	-1.6003	-0.1846	2.0861	-0.6944	-0.5188
65	9A	9A	2023-08-19	12R	4	Rough	N	7.08333	high	25.0433	27.9633	26.5033	23.3567	31.31	26.6433	21.5667	30.9367	29.7133	-3.1467	4.8067	0.14	-4.9367	4.4333	3.21	0.9472	-1.4473	-0.0422	1.4861	-1.3344	-0.9662
85	11E	11E	2023-08-19	12R	5	Rough	N	7.08333	high	22.3733	25.2033	23.7883	22.5533	29.34	26.7467	18.7333	28.85	28.8067	-1.235	5.5517	2.9583	-5.055	5.0617	5.0183	0.3718	-1.6716	-0.8904	1.5217	-1.5243	-1.51
94	12F	12F	2023-08-19	12R	6	Rough	N	7.08333	high	23.6367	25.9467	24.7917	20.7167	30.4833	27.9833	19.21	29.9133	29.0333	-4.075	5.6917	3.1917	-5.5817	5.1217	4.2417	1.2267	-1.7144	-0.961	1.6802	-1.5421	-1.2765
162	21B	21B	2023-08-19	12R	1	Rough	N	7.08333	high	26.6167	27.55	27.0833	23.4167	31.8333	26.5733	19.9	30.6967	29.4433	-3.6667	4.75	-0.51	-7.1833	3.6133	2.36	1.1038	-1.4295	0.1535	2.1624	-1.0878	-0.7104
165	21E	21E	2023-08-19	12R	2	Rough	N	7.08333	high	26.66	27.5067	27.0833	22.2367	30.9367	26.5533	19.0633	30.5633	29.4967	-4.8467	3.8533	-0.53	-8.02	3.48	2.4133	1.459	-1.1599	0.1595	2.4143	-1.0477	-0.7265
211	27C	27C	2023-08-19	12R	8	Rough	N	7.08333	high	25.0433	26.1867	25.615	20.4567	32.5133	25.8433	21.6967	29.6067	28.3833	-5.1583	6.8983	0.2283	-3.9183	3.9917	2.7683	1.5528	-2.0757	-0.0687	1.1795	-1.2013	-0.8333
212	27D	27D	2023-08-19	12R	7	Rough	N	7.08333	high	24.4967	26.5533	25.525	20.8267	35.1	25.5133	21.6067	29.9	29.06	-4.6983	9.575	-0.0117	-3.9183	4.375	3.535	1.4143	-2.8861	0.0035	1.1795	-1.317	-1.064
59	8C	8C	2023-08-19	6R	3	Rough	N	7.08333	high	24.05	26.3367	25.1933	17.6767	30.03	21.15	17.1567	28.26	26.6067	-7.5167	4.8367	-4.0433	-8.0367	3.0667	1.4133	2.2627	-1.4559	1.2172	2.4193	-0.923	-0.4255
89	12A	12A	2023-08-19	6R	6	Rough	N	7.08333	high	23.7967	25.5133	24.655	22.73	29.9967	27.7767	14.7467	28.82	27.52	-1.925	5.3417	3.1217	-9.9083	4.165	2.865	0.5795	-1.6073	-0.9397	2.9827	-1.2541	-0.8623
99	13C	13C	2023-08-19	6R	5	Rough	N	7.08333	high	23.38	25.8533	24.6167	20.93	30.2367	32.6367	17.6767	29.9733	28.5733	-3.6867	5.62	8.02	-6.94	5.3567	3.9567	1.1098	-1.6925	-2.4089	2.0891	-1.6126	-1.1911
156	20D	20D	2023-08-19	6R	4	Rough	N	7.08333	high	26.18	27.3867	26.7833	16.8667	30.29	18.4033	16.3	30.06	28.17	-9.9167	3.5067	-8.38	-10.4833	3.2767	1.3867	2.9852	-1.0555	2.5226	3.1558	-0.9863	-0.4175
189	24E	24E	2023-08-19	6R	1	Rough	N	7.08333	high	24.96	26.1467	25.5533	21.7933	31.7	27.2667	16.71	30.4133	27.9267	-3.76	6.1467	1.7133	-8.8433	4.86	2.3733	1.1319	-1.8508	-0.5157	2.6621	-1.4634	-0.7144
194	25B	25B	2023-08-19	6R	2	Rough	N	7.08333	high	25.99	26.5533	26.2717	20.23	34.2867	25.7967	19.67	29.1867	28.56	-6.0417	8.015	-0.475	-6.6017	2.915	2.2883	1.8187	-2.4089	0.143	1.9873	-0.8775	-0.6889
220	28D	28D	2023-08-19	6R	8	Rough	N	7.08333	high	25.02	26.5567	25.7883	20.21	34.9367	25.5867	18.92	29.0133	28.1133	-5.5783	9.1483	-0.2017	-6.8683	3.225	2.325	1.6792	-2.7447	0.0607	2.0676	-0.971	-0.6998
222	28F	28F	2023-08-19	6R	7	Rough	N	7.08333	high	24.9767	26.6567	25.8167	18.94	32.5067	25.3967	19.2467	28.4733	28.1733	-6.8767	6.69	-0.42	-6.57	2.6567	2.3567	2.0701	-2.0132	0.1264	1.9778	-0.7997	-0.7095
10	2B	2B	2023-08-19	36R	3	Rough	N	7.33333	high	24.5567	26.6567	25.6067	18.48	30.15	23.79	16.48	28.8667	28.5633	-7.1267	4.5433	-1.8167	-9.1267	3.26	2.9567	2.1453	-1.3675	0.5469	2.7474	-0.9813	-0.8901
11	2C	2C	2023-08-19	36R	4	Rough	N	7.33333	high	25.6133	27.7333	26.6733	19.02	32.8233	24.0067	19.54	29.58	28.61	-7.6533	6.15	-2.6667	-7.1333	2.9067	1.9367	2.3039	-1.8508	0.8027	2.1473	-0.8748	-0.583
50	7B	7B	2023-08-19	36R	2	Rough	N	7.33333	high	24.7467	26.94	25.8433	21.54	32.7367	27.5167	17.1667	31.4433	29.5267	-4.3033	6.8933	1.6733	-8.6767	5.6	3.6833	1.2954	-2.0757	-0.5038	2.6119	-1.6861	-1.109
55	7G	7G	2023-08-19	36R	1	Rough	N	7.33333	high	24.0233	26.7067	25.365	19.2133	30.7633	27.49	16.2567	29.1533	29.0567	-6.1517	5.3983	2.125	-9.1083	3.7883	3.6917	1.8518	-1.6253	-0.6396	2.7419	-1.1403	-1.1113
57	8A	8A	2023-08-19	36R	7	Rough	N	7.33333	high	23.7433	27.1533	25.4483	21.6867	31.12	24.97	19.4233	29.14	29.7267	-3.7617	5.6717	-0.4783	-6.025	3.6917	4.2783	1.1324	-1.7077	0.144	1.8137	-1.1113	-1.2882
109	14E	14E	2023-08-19	36R	5	Rough	N	7.33333	high	25.4833	27.7167	26.6	18.62	31.2967	29.74	19.3367	32.13	29.6	-7.98	4.6967	3.14	-7.2633	5.53	3	2.4022	-1.4134	-0.9454	2.1865	-1.6655	-0.9031
115	15C	15C	2023-08-19	36R	6	Rough	N	7.33333	high	22.9233	26.5033	24.7133	18.17	31.46	35.6467	21.9367	31.3667	28.49	-6.5433	6.7467	10.9333	-2.7767	6.6533	3.7767	1.9697	-2.0315	-3.301	0.8359	-2.0044	-1.1367
181	23E	23E	2023-08-19	36R	8	Rough	N	7.33333	high	23.5633	25.9067	24.735	18.22	30.71	24.05	19.56	31.3867	28.94	-6.515	5.975	-0.685	-5.175	6.6517	4.205	1.9612	-1.7986	0.2062	1.5578	-2.0044	-1.266
2	1B	1B	2023-08-19	30R	3	Rough	N	7.5	high	24.1133	24.43	24.2717	22.75	32.0067	25.8233	17.4867	26.5933	27.6267	-1.5217	7.735	1.5517	-6.785	2.3217	3.355	0.4581	-2.3279	-0.4671	2.0425	-0.699	-1.0101
53	7E	7E	2023-08-19	30R	2	Rough	N	7.5	high	24.62	27.13	25.875	22.8067	30.9333	28.08	17.01	29.5933	29.2967	-3.0683	5.0583	2.205	-8.865	3.7183	3.4217	0.9237	-1.5229	-0.6637	2.6686	-1.1192	-1.0301
73	10A	10A	2023-08-19	30R	1	Rough	N	7.5	high	22.9533	26.82	24.8867	18.73	30.4267	23.99	19.2633	29.85	28.9733	-6.1567	5.54	-0.8967	-5.6233	4.9633	4.0867	1.8533	-1.6676	0.2699	1.6928	-1.4935	-1.2299
113	15A	15A	2023-08-19	30R	4	Rough	N	7.5	high	25.51	27.2067	26.3583	19.8833	31.12	36.23	20.3833	30.7567	29.3367	-6.475	4.7617	9.8717	-5.975	4.3983	2.9783	1.9492	-1.433	-2.9586	1.7987	-1.3242	-0.8965
117	15E	15E	2023-08-19	30R	5	Rough	N	7.5	high	23.98	27.1267	25.5533	28.6767	32.7	38.4233	22.0033	32.32	29.23	3.1233	7.1467	12.87	-3.55	6.7667	3.6767	-0.9401	-2.1487	-4	1.0687	-2.0362	-1.1068
177	23A	23A	2023-08-19	30R	8	Rough	N	7.5	high	25.1867	26.8533	26.02	19.9167	32.4367	26.5367	18.2333	31.8167	29.9367	-6.1033	6.4167	0.5167	-7.7867	5.7967	3.9167	1.8373	-1.9318	-0.1555	2.344	-1.7447	-1.1791
128	16H	16H	2023-08-19	18R	A	Rough	N	7.91667	high	24.5	25.9867	25.2433	21.2067	32.0067	31.7767	18.41	28.9067	27.7033	-4.0367	6.7633	6.5333	-6.8333	3.6633	2.46	1.2152	-2.0362	-1.9666	2.057	-1.1029	-0.7406
129	17A	17A	2023-08-19	18R	B	Rough	N	7.91667	high	23.3533	27.1633	25.2583	21.94	32.7233	37.3	23.0333	30.7733	29.34	-3.3183	7.465	12.0417	-2.225	5.515	4.0817	0.9989	-2.2441	-3.699	0.6698	-1.6596	-1.2284
137	18A	18A	2023-08-19	18R	C	Rough	N	7.91667	high	25.2333	27.1433	26.1883	22.08	30.8833	35.9033	21.7267	30.4633	28.0267	-4.1083	4.695	9.715	-4.4617	4.275	1.8383	1.2367	-1.4134	-2.9208	1.3431	-1.2865	-0.5535
138	18B	18B	2023-08-19	18R	D	Rough	N	7.91667	high	25.2733	27.1867	26.23	17.11	30.9133	30.9467	23.5633	31.46	28.19	-9.12	4.6833	4.7167	-2.6667	5.23	1.96	2.7454	-1.4101	-1.4202	0.8027	-1.5751	-0.5901
201	26A	26A	2023-08-19	18R	3	Rough	N	7.91667	high	25.02	26.7867	25.9033	19.7	35.2667	21.7533	18.67	30.31	28.98	-6.2033	9.3633	-4.15	-7.2333	4.4067	3.0767	1.8674	-2.8239	1.2493	2.1775	-1.327	-0.9263
225	29A	29A	2023-08-19	18R	1	Rough	N	7.91667	high	27.31	28.2	27.755	23.1	35.3633	28.3367	19.38	30.1833	30.2267	-4.655	7.6083	0.5817	-8.375	2.4283	2.4717	1.4013	-2.2924	-0.1751	2.5211	-0.731	-0.744
230	29F	29F	2023-08-19	18R	2	Rough	N	7.91667	high	26.5267	27.31	26.9183	22.61	35.6267	26.5033	19.1233	30.11	29.29	-4.3083	8.7083	-0.415	-7.795	3.1917	2.3717	1.2969	-2.6198	0.1249	2.3465	-0.961	-0.714
236	30D	30D	2023-08-19	18R	4	Rough	N	7.91667	high	26.8767	27.7833	27.33	20.5333	25.1833	27.21	19.5367	30.7967	29.53	-6.7967	-2.1467	-0.12	-7.7933	3.4667	2.2	2.046	0.6462	0.0361	2.346	-1.0434	-0.6623
3	1C	1C	2023-08-19	21R	3	Rough	N	7.91667	high	23.6733	25.5733	24.6233	19.21	40	24.8933	22.5833	28.8233	28.13	-5.4133	15.3767	0.27	-2.04	4.2	3.5067	1.6296		-0.0813	0.6141	-1.2644	-1.0555
35	5C	5C	2023-08-19	21R	8	Rough	N	7.91667	high	23.58	26.7267	25.1533	21.5367	32.6067	25.9733	17.2667	29.2233	29.24	-3.6167	7.4533	0.82	-7.8867	4.07	4.0867	1.0887	-2.2441	-0.2469	2.3741	-1.2255	-1.2299
70	9F	9F	2023-08-19	21R	7	Rough	N	7.91667	high	25.2333	26.8633	26.0483	20.2367	30.8633	27.79	18.0333	29.6567	28.3233	-5.8117	4.815	1.7417	-8.015	3.6083	2.275	1.7495	-1.4498	-0.5243	2.4128	-1.0862	-0.6849
84	11D	11D	2023-08-19	21R	5	Rough	N	7.91667	high	23.5567	25.1867	24.3717	29.82	31.0433	25.1533	16.0633	28.0667	27.8767	5.4483	6.6717	0.7817	-8.3083	3.695	3.505	-1.6402	-2.0088	-0.2353	2.5011	-1.1124	-1.055
95	12G	12G	2023-08-19	21R	6	Rough	N	7.91667	high	24.0267	26.0533	25.04	19.93	30.1267	24.5733	17.6733	29.1467	28.4667	-5.11	5.0867	-0.4667	-7.3667	4.1067	3.4267	1.5383	-1.5317	0.1405	2.2176	-1.2366	-1.0315
161	21A	21A	2023-08-19	21R	1	Rough	N	7.91667	high	27.0667	27.07	27.0683	28.59	31.2567	25.9233	19.3267	30.15	27.93	1.5217	4.1883	-1.145	-7.7417	3.0817	0.8617	-0.458	-1.2604	0.3447	2.3305	-0.9278	-0.2594
170	22B	22B	2023-08-19	21R	4	Rough	N	7.91667	high	28.5467	30.01	29.2783	23.69	31.7233	28.75	18.77	32.1067	31.5133	-5.5883	2.445	-0.5283	-10.5083	2.8283	2.235	1.6823	-0.7361	0.1591	3.1633	-0.8514	-0.6728
171	22C	22C	2023-08-19	21R	2	Rough	N	7.91667	high	27.5833	28.3067	27.945	21.9133	31.74	25.57	18.72	32.1033	29.3867	-6.0317	3.795	-2.375	-9.225	4.1583	1.4417	1.8157	-1.1427	0.7149	2.777	-1.2518	-0.434
9	2A	2A	2023-08-19	15R	4	Rough	N	8	high	25.0567	26.5967	25.8267	19.9333	31.08	25.0733	17.75	28.0733	27.78	-5.8933	5.2533	-0.7533	-8.0767	2.2467	1.9533	1.7741	-1.5817	0.2268	2.4313	-0.6763	-0.588
42	6B	6B	2023-08-19	15R	3	Rough	N	8	high	26.76	28.8367	27.7983	22.41	31.2733	27.3633	18.2333	30.0033	30.3233	-5.3883	3.475	-0.435	-9.565	2.205	2.525	1.6221	-1.0462	0.1309	2.8794	-0.6637	-0.7602
88	11H	11H	2023-08-19	15R	5	Rough	N	8	high	24.5467	25.4067	24.9767	30.7067	29.3433	27.9167	16.5967	28.2433	28.2467	5.73	4.3667	2.94	-8.38	3.2667	3.27	-1.7258	-1.3143	-0.8851	2.5226	-0.9834	-0.9842
101	13E	13E	2023-08-19	15R	6	Rough	N	8	high	22.55	25.5067	24.0283	19.0733	29.7733	32.98	18.6567	30.71	27.8833	-4.955	5.745	8.9517	-5.3717	6.6817	3.855	1.4916	-1.7305	-2.699	1.617	-2.0132	-1.1605
159	20G	20G	2023-08-19	15R	2	Rough	N	8	high	26.7733	27.8367	27.305	21.35	32.73	24.5	20.2733	32.48	29.8	-5.955	5.425	-2.805	-7.0317	5.175	2.495	1.7926	-1.6326	0.8444	2.1167	-1.5575	-0.751
169	22A	22A	2023-08-19	15R	1	Rough	N	8	high	26.72	28.57	27.645	21.5033	31.7833	26.29	18.5833	31.09	30.7733	-6.1417	4.1383	-1.355	-9.0617	3.445	3.1283	1.8488	-1.2457	0.4079	2.7278	-1.0372	-0.9416
207	26G	26G	2023-08-19	15R	8	Rough	N	8	high	25.9633	26.96	26.4617	22.4433	35.4767	27.9067	18.87	30.73	29.3567	-4.0183	9.015	1.445	-7.5917	4.2683	2.895	1.2096	-2.7212	-0.435	2.2853	-1.2848	-0.8716
208	26H	26H	2023-08-19	15R	7	Rough	N	8	high	23.75	25.66	24.705	21.59	32.7167	27.1533	21.6667	29.41	28.06	-3.115	8.0117	2.4483	-3.0383	4.705	3.355	0.9377	-2.4089	-0.7371	0.9146	-1.4168	-1.0101
21	3E	3E	2023-08-19	24R	B	Rough	N	8.83333	high	24.1933	26.9967	25.595	21.89	31.3667	27.0967	24.12	29.4233	30.1633	-3.705	5.7717	1.5017	-1.475	3.8283	4.5683	1.1153	-1.7375	-0.4521	0.444	-1.1524	-1.3757
22	3F	3F	2023-08-19	24R	A	Rough	N	8.83333	high	24.7867	27.1333	25.96	27.6567	32.4067	25.5367	25.2033	28.8	30.0833	1.6967	6.4467	-0.4233	-0.7567	2.84	4.1233	-0.5107	-1.9393	0.1274	0.2278	-0.8548	-1.2411
119	15G	15G	2023-08-19	24R	4	Rough	N	8.83333	high	22.9967	26.69	24.8433	20.1833	30.6867	36.68	26.41	32.0267	29.9433	-4.66	5.8433	11.8367	1.5667	7.1833	5.1	1.4028	-1.7595	-3.5229	-0.4716	-2.1612	-1.5346
125	16E	16E	2023-08-19	24R	3	Rough	N	8.83333	high	24.5133	27.2533	25.8833	21.5367	30.5433	35.78	19.6733	31.24	29.74	-4.3467	4.66	9.8967	-6.21	5.3567	3.8567	1.3085	-1.4023	-3	1.8694	-1.6126	-1.1612
144	18H	18H	2023-08-19	24R	C	Rough	N	8.83333	high	23.3667	27.29	25.3283	22.6033	30.9533	36.0533	26.0333	30.63	29.81	-2.725	5.625	10.725	0.705	5.3017	4.4817	0.8203	-1.6925	-3.2218	-0.2123	-1.5952	-1.3487
145	19A	19A	2023-08-19	24R	D	Rough	N	8.83333	high	25.8067	27.6733	26.74	22.25	31.0967	27.2933	21.18	31.6167	29.8033	-4.49	4.3567	0.5533	-5.56	4.8767	3.0633	1.3516	-1.3116	-0.1666	1.6737	-1.4685	-0.9223
229	29E	29E	2023-08-19	24R	1	Rough	N	8.83333	high	27.3867	27.1533	27.27	20.8	33.4833	26.72	20.6233	31.8333	29.26	-6.47	6.2133	-0.55	-6.6467	4.5633	1.99	1.9477	-1.8697	0.1656	2.0008	-1.3737	-0.5991
231	29G	29G	2023-08-19	24R	2	Rough	N	8.83333	high	26.3867	27.0567	26.7217	22.5333	33.45	26.8667	19.5333	29.81	29.6633	-4.1883	6.7283	0.145	-7.1883	3.0883	2.9417	1.2608	-2.0269	-0.0436	2.1639	-0.9296	-0.8854
