# Supplementary material for: Thinking inside the box: Restoring the propolis envelope facilitates honey bee social immunity
Source: PLoS One. 2024 Jan 31;19(1):e0291744. doi: 10.1371/journal.pone.0291744 (PMC10830010; doi:10.1371/journal.pone.0291744)
Supplement: S8 Table — Field data was collected in August of 2019, February of 2020, March of 2020, May of 2020, September of 2020, and February of 2021. Not all data were collected for all dates, but data included yard, number of frames of bees, number of frames of brood, total bee population, colony size, honey production, propolis score, whether or not colonies were scored at each date, inclusion in analysis based on completeness of data. (XLSX) [file pone.0291744.s010.xlsx]

## Sheet: Sheet1
Year	Date Format	Date	Colony	Treatment	Yard	Has yard data	Bees	Brood	Total bee population	Colony size	Include	Honey lbs	Honey kg	Mites/100 bees	Propolis score	Scored
2	2023-09-20	2020-09-01	5	Control	5	Y	NA	NA	NA	NA	Y	41.5	18.8241	NA	NA	N
2	2023-09-20	2020-09-01	10	Control	5	Y	NA	NA	NA	NA	Y	208	94.3471	NA	NA	N
2	2023-09-20	2020-09-01	13	Control	5	Y	NA	NA	NA	NA	Y	39	17.6901	NA	NA	N
2	2023-09-20	2020-09-01	16	Control	5	Y	NA	NA	NA	NA	Y	216	97.9759	NA	NA	N
2	2023-09-20	2020-09-01	542	Control	5	Y	NA	NA	NA	NA	Y	160	72.5747	NA	NA	N
2	2023-09-20	2020-09-01	544	Control	5	Y	NA	NA	NA	NA	Y	188	85.2753	NA	NA	N
2	2023-09-20	2020-09-01	545	Control	5	Y	NA	NA	NA	NA	Y	108.5	49.2147	NA	NA	N
2	2023-09-20	2020-09-01	547	Control	5	Y	NA	NA	NA	NA	Y	304	137.892	NA	NA	N
2	2023-09-20	2020-09-01	556	Control	5	Y	NA	NA	NA	NA	Y	100.5	45.586	NA	NA	N
2	2023-09-20	2020-09-01	557	Control	5	Y	NA	NA	NA	NA	Y	35.5	16.1025	NA	NA	N
2	2023-09-20	2020-09-01	558	Control	5	Y	NA	NA	NA	NA	Y	241.5	109.542	NA	NA	N
2	2023-09-20	2020-09-01	559	Control	5	Y	NA	NA	NA	NA	Y	172	78.0178	NA	NA	N
2	2023-09-20	2020-09-01	581	Control	5	Y	NA	NA	NA	NA	Y	228	103.419	NA	NA	N
2	2023-09-20	2020-09-01	583	Control	5	Y	NA	NA	NA	NA	Y	242.5	109.996	NA	NA	N
2	2023-09-20	2020-09-01	890	Rough	5	Y	NA	NA	NA	NA	Y	132	59.8741	NA	NA	N
2	2023-09-20	2020-09-01	893	Rough	5	Y	NA	NA	NA	NA	Y	105	47.6272	NA	NA	N
2	2023-09-20	2020-09-01	894	Rough	5	Y	NA	NA	NA	NA	Y	176	79.8322	NA	NA	N
2	2023-09-20	2020-09-01	897	Rough	5	Y	NA	NA	NA	NA	Y	96	43.5448	NA	NA	N
2	2023-09-20	2020-09-01	899	Rough	5	Y	NA	NA	NA	NA	Y	66.5	30.1639	NA	NA	N
2	2023-09-20	2020-09-01	944	Rough	5	Y	NA	NA	NA	NA	Y	179	81.193	NA	NA	N
2	2023-09-20	2020-09-01	945	Rough	5	Y	NA	NA	NA	NA	Y	191	86.6361	NA	NA	N
2	2023-09-20	2020-09-01	946	Rough	5	Y	NA	NA	NA	NA	Y	21	9.52543	NA	NA	N
2	2023-09-20	2020-09-01	947	Rough	5	Y	NA	NA	NA	NA	Y	214	97.0687	NA	NA	N
2	2023-09-20	2020-09-01	948	Rough	5	Y	NA	NA	NA	NA	Y	80.5	36.5142	NA	NA	N
2	2023-09-20	2020-09-01	958	Rough	5	Y	NA	NA	NA	NA	Y	220	99.7902	NA	NA	N
2	2023-09-20	2020-09-01	959	Rough	5	Y	NA	NA	NA	NA	Y	71.5	32.4318	NA	NA	N
2	2023-09-20	2020-09-01	960	Rough	5	Y	NA	NA	NA	NA	Y	161.5	73.2551	NA	NA	N
2	2023-09-20	2020-09-01	961	Rough	5	Y	NA	NA	NA	NA	Y	200.5	90.9452	NA	NA	N
2	2023-09-20	2020-09-01	962	Rough	5	Y	NA	NA	NA	NA	Y	109	49.4415	NA	NA	N
2	2023-09-20	2020-09-01	966	Rough	5	Y	NA	NA	NA	NA	Y	173.5	78.6982	NA	NA	N
2	2023-09-20	2020-09-01	970	Rough	5	Y	NA	NA	NA	NA	Y	129.5	58.7402	NA	NA	N
2	2023-09-20	2020-09-01	972	Rough	5	Y	NA	NA	NA	NA	Y	215	97.5223	NA	NA	N
2	2023-09-20	2020-09-01	973	Rough	5	Y	NA	NA	NA	NA	Y	93.5	42.4109	NA	NA	N
2	2023-09-20	2020-09-01	548	Control	6	Y	NA	NA	NA	NA	Y	123	55.7918	NA	NA	N
2	2023-09-20	2020-09-01	562	Control	6	Y	NA	NA	NA	NA	Y	11.5	5.21631	NA	NA	N
2	2023-09-20	2020-09-01	563	Control	6	Y	NA	NA	NA	NA	Y	140	63.5029	NA	NA	N
2	2023-09-20	2020-09-01	566	Control	6	Y	NA	NA	NA	NA	Y	81.5	36.9677	NA	NA	N
2	2023-09-20	2020-09-01	585	Control	6	Y	NA	NA	NA	NA	Y	119	53.9774	NA	NA	N
2	2023-09-20	2020-09-01	589	Control	6	Y	NA	NA	NA	NA	Y	95.5	43.318	NA	NA	N
2	2023-09-20	2020-09-01	592	Control	6	Y	NA	NA	NA	NA	Y	125.5	56.9258	NA	NA	N
2	2023-09-20	2020-09-01	597	Control	6	Y	NA	NA	NA	NA	Y	142.5	64.6369	NA	NA	N
2	2023-09-20	2020-09-01	598	Control	6	Y	NA	NA	NA	NA	Y	109.5	49.6683	NA	NA	N
2	2023-09-20	2020-09-01	708	Rough-2019	6	Y	NA	NA	NA	NA	Y	271	122.923	NA	NA	N
2	2023-09-20	2020-09-01	711	Rough-2019	6	Y	NA	NA	NA	NA	Y	157.5	71.4407	NA	NA	N
2	2023-09-20	2020-09-01	750	Rough-2019	6	Y	NA	NA	NA	NA	Y	208.5	94.5739	NA	NA	N
2	2023-09-20	2020-09-01	866	Rough	6	Y	NA	NA	NA	NA	Y	104.5	47.4004	NA	NA	N
2	2023-09-20	2020-09-01	892	Rough	6	Y	NA	NA	NA	NA	Y	108	48.9879	NA	NA	N
2	2023-09-20	2020-09-01	896	Rough	6	Y	NA	NA	NA	NA	Y	125.5	56.9258	NA	NA	N
2	2023-09-20	2020-09-01	898	Rough	6	Y	NA	NA	NA	NA	Y	253	114.759	NA	NA	N
2	2023-09-20	2020-09-01	963	Rough	6	Y	NA	NA	NA	NA	Y	205.5	93.2132	NA	NA	N
2	2023-09-20	2020-09-01	971	Rough	6	Y	NA	NA	NA	NA	Y	51	23.1332	NA	NA	N
2	2023-09-20	2020-09-01	974	Rough	6	Y	NA	NA	NA	NA	Y	113	51.2559	NA	NA	N
2	2023-09-20	2020-09-01	975	Rough	6	Y	NA	NA	NA	NA	Y	59	26.7619	NA	NA	N
2	2023-09-20	2020-09-01	977	Rough	6	Y	NA	NA	NA	NA	Y	153.5	69.6264	NA	NA	N
2	2023-09-20	2020-09-01	986	Rough	6	Y	NA	NA	NA	NA	Y	156	70.7604	NA	NA	N
2	2023-09-20	2020-09-01	1	Control	7	Y	NA	NA	NA	NA	Y	231.5	105.007	NA	NA	N
2	2023-09-20	2020-09-01	2	Control	7	Y	NA	NA	NA	NA	Y	152.3	69.0821	NA	NA	N
2	2023-09-20	2020-09-01	4	Control	7	Y	NA	NA	NA	NA	Y	121	54.8846	NA	NA	N
2	2023-09-20	2020-09-01	14	Control	7	Y	NA	NA	NA	NA	Y	229	103.873	NA	NA	N
2	2023-09-20	2020-09-01	568	Control	7	Y	NA	NA	NA	NA	Y	145	65.7708	NA	NA	N
2	2023-09-20	2020-09-01	569	Control	7	Y	NA	NA	NA	NA	Y	132	59.8741	NA	NA	N
2	2023-09-20	2020-09-01	582	Control	7	Y	NA	NA	NA	NA	Y	210	95.2543	NA	NA	N
2	2023-09-20	2020-09-01	584	Control	7	Y	NA	NA	NA	NA	Y	150	68.0388	NA	NA	N
2	2023-09-20	2020-09-01	588	Control	7	Y	NA	NA	NA	NA	Y	180	81.6466	NA	NA	N
2	2023-09-20	2020-09-01	593	Control	7	Y	NA	NA	NA	NA	Y	179	81.193	NA	NA	N
2	2023-09-20	2020-09-01	594	Control	7	Y	NA	NA	NA	NA	Y	164.5	74.6159	NA	NA	N
2	2023-09-20	2020-09-01	595	Control	7	Y	NA	NA	NA	NA	Y	189	85.7289	NA	NA	N
2	2023-09-20	2020-09-01	714	Rough-2019	7	Y	NA	NA	NA	NA	Y	220.5	100.017	NA	NA	N
2	2023-09-20	2020-09-01	724	Rough-2019	7	Y	NA	NA	NA	NA	Y	239.5	108.635	NA	NA	N
2	2023-09-20	2020-09-01	749	Rough-2019	7	Y	NA	NA	NA	NA	Y	227.5	103.192	NA	NA	N
2	2023-09-20	2020-09-01	895	Rough	7	Y	NA	NA	NA	NA	Y	189	85.7289	NA	NA	N
2	2023-09-20	2020-09-01	964	Rough	7	Y	NA	NA	NA	NA	Y	135.5	61.4617	NA	NA	N
2	2023-09-20	2020-09-01	965	Rough	7	Y	NA	NA	NA	NA	Y	120	54.431	NA	NA	N
2	2023-09-20	2020-09-01	969	Rough	7	Y	NA	NA	NA	NA	Y	199.5	90.4916	NA	NA	N
2	2023-09-20	2020-09-01	980	Rough	7	Y	NA	NA	NA	NA	Y	148	67.1316	NA	NA	N
2	2023-09-20	2020-09-01	981	Rough	7	Y	NA	NA	NA	NA	Y	209	94.8007	NA	NA	N
2	2023-09-20	2020-09-01	982	Rough	7	Y	NA	NA	NA	NA	Y	74	33.5658	NA	NA	N
2	2023-09-20	2020-09-01	985	Rough	7	Y	NA	NA	NA	NA	Y	205.5	93.2132	NA	NA	N
2	2023-09-20	2020-09-01	988	Rough	7	Y	NA	NA	NA	NA	Y	283.5	128.593	NA	NA	N
2	2023-09-20	2020-09-01	989	Rough	7	Y	NA	NA	NA	NA	Y	40.5	18.3705	NA	NA	N
2	2023-09-20	2020-09-01	994	Rough	7	Y	NA	NA	NA	NA	Y	227.5	103.192	NA	NA	N
2	2023-09-20	2020-09-01	995	Rough	7	Y	NA	NA	NA	NA	Y	172	78.0178	NA	NA	N
2	2023-09-20	2020-09-01	6	Control	8	Y	NA	NA	NA	NA	Y	167	75.7499	NA	NA	N
2	2023-09-20	2020-09-01	7	Control	8	Y	NA	NA	NA	NA	Y	106	48.0808	NA	NA	N
2	2023-09-20	2020-09-01	8	Control	8	Y	NA	NA	NA	NA	Y	107	48.5343	NA	NA	N
2	2023-09-20	2020-09-01	11	Control	8	Y	NA	NA	NA	NA	Y	106	48.0808	NA	NA	N
2	2023-09-20	2020-09-01	17	Control	8	Y	NA	NA	NA	NA	Y	171	77.5642	NA	NA	N
2	2023-09-20	2020-09-01	21	Control	8	Y	NA	NA	NA	NA	Y	120	54.431	NA	NA	N
2	2023-09-20	2020-09-01	510	Control	8	Y	NA	NA	NA	NA	Y	34	15.4221	NA	NA	N
2	2023-09-20	2020-09-01	541	Control	8	Y	NA	NA	NA	NA	Y	122	55.3382	NA	NA	N
2	2023-09-20	2020-09-01	560	Control	8	Y	NA	NA	NA	NA	Y	20	9.07184	NA	NA	N
2	2023-09-20	2020-09-01	561	Control	8	Y	NA	NA	NA	NA	Y	119.5	54.2042	NA	NA	N
2	2023-09-20	2020-09-01	564	Control	8	Y	NA	NA	NA	NA	Y	122	55.3382	NA	NA	N
2	2023-09-20	2020-09-01	565	Control	8	Y	NA	NA	NA	NA	Y	166.5	75.5231	NA	NA	N
2	2023-09-20	2020-09-01	567	Control	8	Y	NA	NA	NA	NA	Y	153	69.3996	NA	NA	N
2	2023-09-20	2020-09-01	571	Control	8	Y	NA	NA	NA	NA	Y	177	80.2858	NA	NA	N
2	2023-09-20	2020-09-01	596	Control	8	Y	NA	NA	NA	NA	Y	120	54.431	NA	NA	N
2	2023-09-20	2020-09-01	599	Control	8	Y	NA	NA	NA	NA	Y	88	39.9161	NA	NA	N
2	2023-09-20	2020-09-01	732	Rough-2019	8	Y	NA	NA	NA	NA	Y	208.5	94.5739	NA	NA	N
2	2023-09-20	2020-09-01	891	Rough	8	Y	NA	NA	NA	NA	Y	50.5	22.9064	NA	NA	N
2	2023-09-20	2020-09-01	967	Rough	8	Y	NA	NA	NA	NA	Y	193	87.5433	NA	NA	N
2	2023-09-20	2020-09-01	968	Rough	8	Y	NA	NA	NA	NA	Y	135.5	61.4617	NA	NA	N
2	2023-09-20	2020-09-01	976	Rough	8	Y	NA	NA	NA	NA	Y	216	97.9759	NA	NA	N
2	2023-09-20	2020-09-01	979	Rough	8	Y	NA	NA	NA	NA	Y	154.5	70.08	NA	NA	N
2	2023-09-20	2020-09-01	987	Rough	8	Y	NA	NA	NA	NA	Y	149.5	67.812	NA	NA	N
2	2023-09-20	2020-09-01	992	Rough	8	Y	NA	NA	NA	NA	Y	13	5.8967	NA	NA	N
2	2023-09-20	2020-09-01	993	Rough	8	Y	NA	NA	NA	NA	Y	127.5	57.833	NA	NA	N
2	2023-09-20	2020-09-01	996	Rough	8	Y	NA	NA	NA	NA	Y	241.5	109.542	NA	NA	N
2	2023-09-20	2020-09-01	997	Rough	8	Y	NA	NA	NA	NA	Y	111.5	50.5755	NA	NA	N
2	2023-09-20	2020-09-01	998	Rough	8	Y	NA	NA	NA	NA	Y	142.5	64.6369	NA	NA	N
2	2023-09-20	2020-09-01	999	Rough	8	Y	NA	NA	NA	NA	Y	172	78.0178	NA	NA	N
2	2023-02-21	2021-02-01	1	Control	9	Y	11.5	0.25	11.75	large	Y	NA		NA	na	N
2	2023-02-21	2021-02-01	2	Control	9	Y	10	2.5	12.5	large	Y	NA		NA	2	Y
2	2023-02-21	2021-02-01	3	Control	9	Y	8	2.25	10.25	large	Y	NA		NA	2.4375	Y
2	2023-02-21	2021-02-01	4	Control	9	Y	4	0	4	small	N	NA		NA	na	N
2	2023-02-21	2021-02-01	14	Control	9	Y	10	3.25	13.25	large	Y	NA		NA	na	N
2	2023-02-21	2021-02-01	17	Control	9	Y	9.5	2.75	12.25	large	Y	NA		NA	1.9375	Y
2	2023-02-21	2021-02-01	21	Control	9	Y	8.5	1.75	10.25	large	Y	NA		NA	na	N
2	2023-02-21	2021-02-01	542	Control	9	Y	3	0.25	3.25	small	Y	NA		NA	na	N
2	2023-02-21	2021-02-01	543	Control	9	Y	5.5	1	6.5	average	Y	NA		NA	na	N
2	2023-02-21	2021-02-01	545	Control	9	Y	5.5	2	7.5	average	Y	NA		NA	1.5625	Y
2	2023-02-21	2021-02-01	557	Control	9	Y	5.5	2	7.5	average	Y	NA		NA	1.125	Y
2	2023-02-21	2021-02-01	560	Control	9	Y	9.5	0.5	10	large	Y	NA		NA	2.4375	Y
2	2023-02-21	2021-02-01	562	Control	9	Y	9	4.25	13.25	large	Y	NA		NA	2.0625	Y
2	2023-02-21	2021-02-01	563	Control	9	Y	8	2.75	10.75	large	Y	NA		NA	3.125	Y
2	2023-02-21	2021-02-01	566	Control	9	Y	4.5	1.25	5.75	small	Y	NA		NA	na	N
2	2023-02-21	2021-02-01	567	Control	9	Y	4	1.25	5.25	small	Y	NA		NA	1.9375	Y
2	2023-02-21	2021-02-01	568	Control	9	Y	8	4.5	12.5	large	Y	NA		NA	2.625	Y
2	2023-02-21	2021-02-01	571	Control	9	Y	10.5	2	12.5	large	Y	NA		NA	na	N
2	2023-02-21	2021-02-01	581	Control	9	Y	9	2.25	11.25	large	Y	NA		NA	na	N
2	2023-02-21	2021-02-01	584	Control	9	Y	6.5	2	8.5	average	Y	NA		NA	na	N
2	2023-02-21	2021-02-01	585	Control	9	Y	6.5	4.25	10.75	average	Y	NA		NA	na	N
2	2023-02-21	2021-02-01	588	Control	9	Y	6	1.25	7.25	average	Y	NA		NA	1.6875	Y
2	2023-02-21	2021-02-01	592	Control	9	Y	9.5	2	11.5	large	Y	NA		NA	1.375	Y
2	2023-02-21	2021-02-01	593	Control	9	Y	5.5	1.75	7.25	average	Y	NA		NA	na	N
2	2023-02-21	2021-02-01	594	Control	9	Y	7.5	2	9.5	average	Y	NA		NA	5.6875	Y
2	2023-02-21	2021-02-01	596	Control	9	Y	4	1.5	5.5	small	Y	NA		NA	1.5625	Y
2	2023-02-21	2021-02-01	599	Control	9	Y	3.5	1.5	5	small	Y	NA		NA	1.875	Y
2	2023-02-21	2021-02-01	708	Rough	9	Y	8	1.75	9.75	large	Y	NA		NA	3.375	Y
2	2023-02-21	2021-02-01	711	Rough	9	Y	6	2.5	8.5	average	Y	NA		NA	7.5	Y
2	2023-02-21	2021-02-01	714	Rough	9	Y	3.5	0.75	4.25	small	Y	NA		NA	7.9375	Y
2	2023-02-21	2021-02-01	724	Rough	9	Y	7	2.5	9.5	average	Y	NA		NA	7.5	N
2	2023-02-21	2021-02-01	732	Rough	9	Y	9.5	3	12.5	large	Y	NA		NA	8.4375	N
2	2023-02-21	2021-02-01	749	Rough	9	Y	4	1	5	small	Y	NA		NA	6.0625	Y
2	2023-02-21	2021-02-01	890	Rough	9	Y	8.5	3.5	12	large	Y	NA		NA	na	N
2	2023-02-21	2021-02-01	891	Rough	9	Y	8	2.75	10.75	large	Y	NA		NA	na	N
2	2023-02-21	2021-02-01	894	Rough	9	Y	9.5	2.75	12.25	large	Y	NA		NA	na	N
2	2023-02-21	2021-02-01	895	Rough	9	Y	8.5	1.75	10.25	large	Y	NA		NA	na	N
2	2023-02-21	2021-02-01	896	Rough	9	Y	6.5	2.25	8.75	average	Y	NA		NA	na	N
2	2023-02-21	2021-02-01	897	Rough	9	Y	3.5	1.25	4.75	small	Y	NA		NA	7.375	N
2	2023-02-21	2021-02-01	898	Rough	9	Y	6.5	1.5	8	average	Y	NA		NA	7.625	Y
2	2023-02-21	2021-02-01	946	Rough	9	Y	4	1.75	5.75	small	Y	NA		NA	7.9375	N
2	2023-02-21	2021-02-01	947	Rough	9	Y	5.5	1.75	7.25	average	Y	NA		NA	na	N
2	2023-02-21	2021-02-01	963	Rough	9	Y	4	1.75	5.75	small	Y	NA		NA	8.0625	Y
2	2023-02-21	2021-02-01	969	Rough	9	Y	10.5	3.5	14	large	Y	NA		NA	na	N
2	2023-02-21	2021-02-01	971	Rough	9	Y	9.5	3.25	12.75	large	Y	NA		NA	na	N
2	2023-02-21	2021-02-01	974	Rough	9	Y	13	5.25	18.25	large	Y	NA		NA	7.875	Y
2	2023-02-21	2021-02-01	975	Rough	9	Y	6	2.75	8.75	average	Y	NA		NA	na	N
2	2023-02-21	2021-02-01	977	Rough	9	Y	11.5	2	13.5	large	Y	NA		NA	7.3125	Y
2	2023-02-21	2021-02-01	979	Rough	9	Y	4.5	0	4.5	small	N	NA		NA	na	N
2	2023-02-21	2021-02-01	980	Rough	9	Y	11	2	13	large	Y	NA		NA	7.875	N
2	2023-02-21	2021-02-01	981	Rough	9	Y	7	2	9	average	Y	NA		NA	7.6875	Y
2	2023-02-21	2021-02-01	982	Rough	9	Y	12.5	2.25	14.75	large	Y	NA		NA	na	N
2	2023-02-21	2021-02-01	987	Rough	9	Y	9.5	4	13.5	large	Y	NA		NA	8.0625	Y
2	2023-02-21	2021-02-01	989	Rough	9	Y	6	1.5	7.5	average	Y	NA		NA	6.6875	Y
2	2023-02-21	2021-02-01	996	Rough	9	Y	13	2.5	15.5	large	Y	NA		NA	na	N
2	2023-02-21	2021-02-01	998	Rough	9	Y	9	2.25	11.25	large	Y	NA		NA	na	N
2	2023-02-21	2021-02-01	999	Rough	9	Y	6.5	2.75	9.25	average	Y	NA		NA	8.625	Y
1	2023-08-19	2019-08-01	640	Control	1	Y	18	8	26	NA	Y	57	25.8547	0	2.125	Y
1	2023-08-19	2019-08-01	646	Control	1	Y	13	8	21	NA	Y	150	68.0388	0.54	2.5	Y
1	2023-08-19	2019-08-01	648	Control	1	Y	7	9	16	NA	Y	17	7.71106	1.47	1.45833	Y
1	2023-08-19	2019-08-01	652	Control	1	Y	10	0	10	NA	N	0	0	1	NA	N
1	2023-08-19	2019-08-01	657	Control	1	Y	12	9	21	NA	Y	129.5	58.7402	0	1.16667	Y
1	2023-08-19	2019-08-01	664	Control	1	Y	12	12	24	NA	Y	90	40.8233	0.45	1.1875	Y
1	2023-08-19	2019-08-01	668	Control	1	Y	20	5.5	25.5	NA	Y	114.5	51.9363	0	1.75	Y
1	2023-08-19	2019-08-01	677	Control	1	Y	18	10	28	NA	Y	81	36.741	1.23	5.625	Y
1	2023-08-19	2019-08-01	678	Control	1	Y	19	7	26	NA	Y	73	33.1122	0.3	1.5	Y
1	2023-08-19	2019-08-01	682	Control	1	Y	7	1	8	NA	Y	0	0	0	2.875	Y
1	2023-08-19	2019-08-01	683	Control	1	Y	28	8	36	NA	Y	140.5	63.7297	1.41	1.5	Y
1	2023-08-19	2019-08-01	690	Control	1	Y	15	6	21	NA	Y	24	10.8862	0.34	1.5625	Y
1	2023-08-19	2019-08-01	693	Control	1	Y	22	7.5	29.5	NA	Y	137	62.1421	0	1.75	Y
1	2023-08-19	2019-08-01	702	Rough	1	Y	3	4	7	NA	Y	0	0	0	NA	N
1	2023-08-19	2019-08-01	705	Rough	1	Y	14	9	23	NA	Y	70	31.7514	0	2.21875	Y
1	2023-08-19	2019-08-01	708	Rough	1	Y	13	7	20	NA	Y	54.5	24.7208	0	1.46875	Y
1	2023-08-19	2019-08-01	717	Rough	1	Y	15	10	25	NA	Y	52	23.5868	0.47	4.66667	Y
1	2023-08-19	2019-08-01	718	Rough	1	Y	14	8	22	NA	Y	111	50.3487	1.47	3.83333	Y
1	2023-08-19	2019-08-01	731	Rough	1	Y	15	7	22	NA	Y	0	0	0	1.95833	Y
1	2023-08-19	2019-08-01	734	Rough	1	Y	12	8	20	NA	Y	0	0	0	2.41667	Y
1	2023-08-19	2019-08-01	740	Rough	1	Y	9	7	16	NA	Y	0	0	0.28	2.16667	Y
1	2023-08-19	2019-08-01	746	Rough	1	Y	19	10	29	NA	Y	77	34.9266	0	3.29167	Y
1	2023-08-19	2019-08-01	748	Rough	1	Y	23	11	34	NA	Y	98	44.452	0.64	4.625	Y
1	2023-08-19	2019-08-01	753	Rough	1	Y	21	8	29	NA	Y	74	33.5658	0	5.1875	Y
1	2023-08-19	2019-08-01	754	Rough	1	Y	19	8	27	NA	Y	55	24.9476	0	5.5	Y
1	2023-08-19	2019-08-01	759	Rough	1	Y	14	9	23	NA	Y	10.5	4.76272	0	2.4375	Y
1	2023-08-19	2019-08-01	760	Rough	1	Y	12	7	19	NA	Y	34	15.4221	0.36	4.1875	Y
1	2023-08-19	2019-08-01	642	Control	2	Y	16	8	24	NA	Y	68.5	31.0711	0	1.28125	Y
1	2023-08-19	2019-08-01	647	Control	2	Y	13	7	20	NA	Y	78.5	35.607	0	4.45833	Y
1	2023-08-19	2019-08-01	653	Control	2	Y	13	8	21	NA	Y	56.5	25.6279	0.58	1.41667	Y
1	2023-08-19	2019-08-01	654	Control	2	Y	9	7	16	NA	Y	0	0	0	1.33333	Y
1	2023-08-19	2019-08-01	663	Control	2	Y	17	8	25	NA	Y	124.5	56.4722	1.06	1	Y
1	2023-08-19	2019-08-01	665	Control	2	Y	14	6	20	NA	Y	88	39.9161	0.62	1.5	Y
1	2023-08-19	2019-08-01	670	Control	2	Y	14	7	21	NA	Y	73.5	33.339	0	1.4375	Y
1	2023-08-19	2019-08-01	671	Control	2	Y	12	8	20	NA	Y	0	0	0	3.625	Y
1	2023-08-19	2019-08-01	674	Control	2	Y	15	9	24	NA	Y	103.5	46.9468	0	6.4375	Y
1	2023-08-19	2019-08-01	675	Control	2	Y	15	7	22	NA	Y	113.5	51.4827	1.9	1.125	Y
1	2023-08-19	2019-08-01	676	Control	2	Y	23	10	33	NA	Y	115	52.1631	1.69	NA	N
1	2023-08-19	2019-08-01	680	Control	2	Y	9	9	18	NA	Y	142	64.4101	0	2.25	Y
1	2023-08-19	2019-08-01	681	Control	2	Y	11	6	17	NA	Y	99	44.9056	3.47	1.1875	Y
1	2023-08-19	2019-08-01	704	Rough	2	Y	14	8	22	NA	Y	26	11.7934	0	3.875	Y
1	2023-08-19	2019-08-01	720	Rough	2	Y	5	4	9	NA	Y	0	0	0	1.25	Y
1	2023-08-19	2019-08-01	724	Rough	2	Y	15	8	23	NA	Y	109.5	49.6683	1.05	2.58333	Y
1	2023-08-19	2019-08-01	725	Rough	2	Y	7	5	12	NA	Y	0	0	0	2.29167	Y
1	2023-08-19	2019-08-01	727	Rough	2	Y	1	1	2	NA	Y	0	0	0	NA	N
1	2023-08-19	2019-08-01	729	Rough	2	Y	8	8	16	NA	Y	0	0	0	1.95833	Y
1	2023-08-19	2019-08-01	730	Rough	2	Y	16	8	24	NA	Y	49	22.226	0.31	4.375	Y
1	2023-08-19	2019-08-01	732	Rough	2	Y	10	10	20	NA	Y	40.5	18.3705	0.56	2.29167	Y
1	2023-08-19	2019-08-01	741	Rough	2	Y	4	5	9	NA	Y	0	0	0.23	1.04167	Y
1	2023-08-19	2019-08-01	744	Rough	2	Y	8	5	13	NA	Y	0	0	0	1.75	Y
1	2023-08-19	2019-08-01	749	Rough	2	Y	15	7	22	NA	Y	48	21.7724	0.46	3.08333	Y
1	2023-08-19	2019-08-01	750	Rough	2	Y	8	6	14	NA	Y	0	0	0	1.5	Y
1	2023-08-19	2019-08-01	757	Rough	2	Y	9	10	19	NA	Y	28	12.7006	0.77	1.625	Y
1	2023-02-20	2020-02-01	640	Control	NA	N	7	3	10	average	Y	NA		NA	1.75	Y
1	2023-02-20	2020-02-01	641	Control	NA	N	10	4	14	large	Y	NA		NA	1.5	Y
1	2023-02-20	2020-02-01	642	Control	NA	N	4	3	7	small	Y	NA		NA	1.41667	Y
1	2023-02-20	2020-02-01	643	Control	NA	N	6	2	8	average	Y	NA		NA	1.41667	Y
1	2023-02-20	2020-02-01	644	Control	NA	N	5	3	8	small	Y	NA		NA	2.41667	Y
1	2023-02-20	2020-02-01	646	Control	NA	N	7	3	10	average	Y	NA		NA	2.08333	Y
1	2023-02-20	2020-02-01	647	Control	NA	N	7	2	9	average	Y	NA		NA	3.33333	Y
1	2023-02-20	2020-02-01	649	Control	NA	N	6.5	3	9.5	average	Y	NA		NA	1.25	Y
1	2023-02-20	2020-02-01	651	Control	NA	N	7	5	12	average	Y	NA		NA	1.25	Y
1	2023-02-20	2020-02-01	654	Control	NA	N	2.5	1	3.5	small	Y	NA		NA	1.25	Y
1	2023-02-20	2020-02-01	655	Control	NA	N	3	0	3	small	Y	NA		NA	1.58333	Y
1	2023-02-20	2020-02-01	656	Control	NA	N	6	2	8	average	Y	NA		NA	2.25	Y
1	2023-02-20	2020-02-01	657	Control	NA	N	5	1	6	small	Y	NA		NA	1.66667	Y
1	2023-02-20	2020-02-01	658	Control	NA	N	3	0	3	small	N	NA		NA	1.75	Y
1	2023-02-20	2020-02-01	660	Control	NA	N	0	2	2	small	Y	NA		NA	1.66667	Y
1	2023-02-20	2020-02-01	663	Control	NA	N	2	0.5	2.5	small	Y	NA		NA	1.5	Y
1	2023-02-20	2020-02-01	665	Control	NA	N	2	2	4	small	Y	NA		NA	2.58333	Y
1	2023-02-20	2020-02-01	666	Control	NA	N	7	2	9	average	Y	NA		NA	1.91667	Y
1	2023-02-20	2020-02-01	668	Control	NA	N	7	3	10	average	Y	NA		NA	2.08333	Y
1	2023-02-20	2020-02-01	670	Control	NA	N	4.5	3	7.5	small	Y	NA		NA	2.16667	Y
1	2023-02-20	2020-02-01	672	Control	NA	N	7	4	11	average	Y	NA		NA	4.41667	Y
1	2023-02-20	2020-02-01	673	Control	NA	N	2	3	5	small	Y	NA		NA	2.83333	Y
1	2023-02-20	2020-02-01	676	Control	NA	N	7	2	9	average	Y	NA		NA	1.75	Y
1	2023-02-20	2020-02-01	678	Control	NA	N	11	2	13	large	Y	NA		NA	2	Y
1	2023-02-20	2020-02-01	679	Control	NA	N	8	2	10	large	Y	NA		NA	1.16667	Y
1	2023-02-20	2020-02-01	682	Control	NA	N	10	2.5	12.5	large	Y	NA		NA	2.08333	Y
1	2023-02-20	2020-02-01	683	Control	NA	N	5	1	6	small	Y	NA		NA	1.5	Y
1	2023-02-20	2020-02-01	684	Control	NA	N	8	3	11	large	Y	NA		NA	3.66667	Y
1	2023-02-20	2020-02-01	685	Control	NA	N	10	3.5	13.5	large	Y	NA		NA	2	Y
1	2023-02-20	2020-02-01	689	Control	NA	N	1	0	1	small	N	NA		NA	2.16667	Y
1	2023-02-20	2020-02-01	691	Control	NA	N	6	2	8	average	Y	NA		NA	1.66667	Y
1	2023-02-20	2020-02-01	692	Control	NA	N	4	4	8	small	Y	NA		NA	2.41667	Y
1	2023-02-20	2020-02-01	693	Control	NA	N	9	4	13	large	Y	NA		NA	1.83333	Y
1	2023-02-20	2020-02-01	694	Control	NA	N	12	2	14	large	Y	NA		NA	1.66667	Y
1	2023-02-20	2020-02-01	695	Control	NA	N	10	2.5	12.5	large	Y	NA		NA	1.91667	Y
1	2023-02-20	2020-02-01	696	Control	NA	N	4	2	6	small	Y	NA		NA	2.25	Y
1	2023-02-20	2020-02-01	697	Control	NA	N	6	2	8	average	Y	NA		NA	2.58333	Y
1	2023-02-20	2020-02-01	698	Control	NA	N	6	1	7	average	Y	NA		NA	1.83333	Y
1	2023-02-20	2020-02-01	699	Control	NA	N	2	3	5	small	Y	NA		NA	3.83333	Y
1	2023-02-20	2020-02-01	703	Rough	NA	N	5	3	8	small	Y	NA		NA	5.91667	Y
1	2023-02-20	2020-02-01	704	Rough	NA	N	4	0	4	small	N	NA		NA	4.58333	Y
1	2023-02-20	2020-02-01	705	Rough	NA	N	3	1	4	small	Y	NA		NA	3.41667	Y
1	2023-02-20	2020-02-01	706	Rough	NA	N	8	4	12	large	Y	NA		NA	5.16667	Y
1	2023-02-20	2020-02-01	707	Rough	NA	N	5	3	8	small	Y	NA		NA	6.75	Y
1	2023-02-20	2020-02-01	708	Rough	NA	N	5	3.5	8.5	small	Y	NA		NA	3.33333	Y
1	2023-02-20	2020-02-01	711	Rough	NA	N	13	2.5	15.5	large	Y	NA		NA	6.66667	Y
1	2023-02-20	2020-02-01	712	Rough	NA	N	12	3	15	large	Y	NA		NA	6.33333	Y
1	2023-02-20	2020-02-01	713	Rough	NA	N	10	6	16	large	Y	NA		NA	3.58333	Y
1	2023-02-20	2020-02-01	714	Rough	NA	N	5	3	8	small	Y	NA		NA	6.91667	Y
1	2023-02-20	2020-02-01	715	Rough	NA	N	9	4	13	large	Y	NA		NA	5.75	Y
1	2023-02-20	2020-02-01	716	Rough	NA	N	10	6	16	large	Y	NA		NA	6.41667	Y
1	2023-02-20	2020-02-01	717	Rough	NA	N	4	0	4	small	N	NA		NA	5.75	Y
1	2023-02-20	2020-02-01	722	Rough	NA	N	4	2	6	small	Y	NA		NA	6.75	Y
1	2023-02-20	2020-02-01	723	Rough	NA	N	0	0	0	small	N	NA		NA	5.16667	Y
1	2023-02-20	2020-02-01	724	Rough	NA	N	13	3	16	large	Y	NA		NA	4.25	Y
1	2023-02-20	2020-02-01	728	Rough	NA	N	5	2	7	small	Y	NA		NA	4.83333	Y
1	2023-02-20	2020-02-01	729	Rough	NA	N	5	2	7	small	Y	NA		NA	2.58333	Y
1	2023-02-20	2020-02-01	730	Rough	NA	N	8	5	13	large	Y	NA		NA	5.33333	Y
1	2023-02-20	2020-02-01	731	Rough	NA	N	4	0	4	small	Y	NA		NA	3.91667	Y
1	2023-02-20	2020-02-01	732	Rough	NA	N	4	2	6	small	Y	NA		NA	4.16667	Y
1	2023-02-20	2020-02-01	733	Rough	NA	N	11	3	14	large	Y	NA		NA	6.5	Y
1	2023-02-20	2020-02-01	734	Rough	NA	N	8	3	11	large	Y	NA		NA	4.83333	Y
1	2023-02-20	2020-02-01	735	Rough	NA	N	2	0.5	2.5	small	Y	NA		NA	3.33333	Y
1	2023-02-20	2020-02-01	736	Rough	NA	N	5	2	7	small	Y	NA		NA	4.5	Y
1	2023-02-20	2020-02-01	737	Rough	NA	N	7	0	7	average	N	NA		NA	5.58333	Y
1	2023-02-20	2020-02-01	738	Rough	NA	N	5	1	6	small	Y	NA		NA	5.83333	Y
1	2023-02-20	2020-02-01	739	Rough	NA	N	8	6	14	large	Y	NA		NA	NA	N
1	2023-02-20	2020-02-01	740	Rough	NA	N	8	1	9	large	Y	NA		NA	5.16667	Y
1	2023-02-20	2020-02-01	742	Rough	NA	N	10	2	12	large	Y	NA		NA	6.5	Y
1	2023-02-20	2020-02-01	743	Rough	NA	N	7	3	10	average	Y	NA		NA	6.58333	Y
1	2023-02-20	2020-02-01	746	Rough	NA	N	8	4	12	large	Y	NA		NA	5.75	Y
1	2023-02-20	2020-02-01	748	Rough	NA	N	8	3	11	large	Y	NA		NA	5.83333	Y
1	2023-02-20	2020-02-01	749	Rough	NA	N	6	4	10	average	Y	NA		NA	4.91667	Y
1	2023-02-20	2020-02-01	750	Rough	NA	N	3	0.5	3.5	small	Y	NA		NA	3.25	Y
1	2023-02-20	2020-02-01	752	Rough	NA	N	5	2	7	small	Y	NA		NA	4.41667	Y
1	2023-02-20	2020-02-01	753	Rough	NA	N	9.5	6	15.5	large	Y	NA		NA	6.58333	Y
1	2023-02-20	2020-02-01	754	Rough	NA	N	8.5	5	13.5	large	Y	NA		NA	7	Y
1	2023-02-20	2020-02-01	755	Rough	NA	N	3	0	3	small	N	NA		NA	4.83333	Y
1	2023-02-20	2020-02-01	756	Rough	NA	N	6	4	10	average	Y	NA		NA	5.41667	Y
1	2023-02-20	2020-02-01	757	Rough	NA	N	3	2	5	small	Y	NA		NA	4	Y
1	2023-02-20	2020-02-01	758	Rough	NA	N	13	2	15	large	Y	NA		NA	5.83333	Y
1	2023-02-20	2020-02-01	759	Rough	NA	N	10	5	15	large	Y	NA		NA	5.25	Y
1	2023-02-20	2020-02-01	760	Rough	NA	N	14	4	18	large	Y	NA		NA	6.25	Y
1	2023-03-20	2020-03-01	658	Control	NA	N	2		2	NA	N	NA		NA	NA	N
1	2023-03-20	2020-03-01	697	Control	NA	N	2	0	2	NA	N	NA		NA	NA	N
1	2023-03-20	2020-03-01	643	Control	NA	N	3	1	4	NA	Y	NA		NA	NA	N
1	2023-03-20	2020-03-01	663	Control	NA	N	1	1	2	NA	Y	NA		NA	NA	N
1	2023-03-20	2020-03-01	678	Control	NA	N	15	4	19	NA	Y	NA		NA	NA	N
1	2023-03-20	2020-03-01	691	Control	NA	N	9	4	13	NA	Y	NA		NA	NA	N
1	2023-03-20	2020-03-01	668	Control	NA	N	12	7	19	NA	Y	NA		NA	NA	N
1	2023-03-20	2020-03-01	673	Control	NA	N	7	3	10	NA	Y	NA		NA	NA	N
1	2023-03-20	2020-03-01	665	Control	NA	N	1	0.5	1.5	NA	Y	NA		NA	NA	N
1	2023-03-20	2020-03-01	647	Control	NA	N	8	4	12	NA	Y	NA		NA	NA	N
1	2023-03-20	2020-03-01	666	Control	NA	N	4	3	7	NA	Y	NA		NA	NA	N
1	2023-03-20	2020-03-01	682	Control	NA	N	11	5	16	NA	Y	NA		NA	NA	N
1	2023-03-20	2020-03-01	685	Control	NA	N	16	6	22	NA	Y	NA		NA	NA	N
1	2023-03-20	2020-03-01	696	Control	NA	N	2	7	9	NA	Y	NA		NA	NA	N
1	2023-03-20	2020-03-01	698	Control	NA	N	9	3	12	NA	Y	NA		NA	NA	N
1	2023-03-20	2020-03-01	640	Control	NA	N	7	4	11	NA	Y	NA		NA	NA	N
1	2023-03-20	2020-03-01	641	Control	NA	N	13	1	14	NA	Y	NA		NA	NA	N
1	2023-03-20	2020-03-01	642	Control	NA	N	5	4	9	NA	Y	NA		NA	NA	N
1	2023-03-20	2020-03-01	644	Control	NA	N	3	2	5	NA	Y	NA		NA	NA	N
1	2023-03-20	2020-03-01	646	Control	NA	N	12	3	15	NA	Y	NA		NA	NA	N
1	2023-03-20	2020-03-01	649	Control	NA	N	16	2	18	NA	Y	NA		NA	NA	N
1	2023-03-20	2020-03-01	651	Control	NA	N	9	7	16	NA	Y	NA		NA	NA	N
1	2023-03-20	2020-03-01	656	Control	NA	N	2	2	4	NA	Y	NA		NA	NA	N
1	2023-03-20	2020-03-01	657	Control	NA	N	3	3	6	NA	Y	NA		NA	NA	N
1	2023-03-20	2020-03-01	660	Control	NA	N	6	4	10	NA	Y	NA		NA	NA	N
1	2023-03-20	2020-03-01	670	Control	NA	N	10	5	15	NA	Y	NA		NA	NA	N
1	2023-03-20	2020-03-01	672	Control	NA	N	13	4	17	NA	Y	NA		NA	NA	N
1	2023-03-20	2020-03-01	676	Control	NA	N	5	4	9	NA	Y	NA		NA	NA	N
1	2023-03-20	2020-03-01	679	Control	NA	N	15	3	18	NA	Y	NA		NA	NA	N
1	2023-03-20	2020-03-01	683	Control	NA	N	5	3	8	NA	Y	NA		NA	NA	N
1	2023-03-20	2020-03-01	684	Control	NA	N	13	4	17	NA	Y	NA		NA	NA	N
1	2023-03-20	2020-03-01	693	Control	NA	N	14	9	23	NA	Y	NA		NA	NA	N
1	2023-03-20	2020-03-01	694	Control	NA	N	14	3	17	NA	Y	NA		NA	NA	N
1	2023-03-20	2020-03-01	695	Control	NA	N	12	5	17	NA	Y	NA		NA	NA	N
1	2023-03-20	2020-03-01	699	Control	NA	N	5	3	8	NA	Y	NA		NA	NA	N
1	2023-03-20	2020-03-01	703	Rough	NA	N	6		6	NA	N	NA		NA	NA	N
1	2023-03-20	2020-03-01	737	Rough	NA	N	10	0	10	NA	N	NA		NA	NA	N
1	2023-03-20	2020-03-01	708	Rough	NA	N	10	4	14	NA	Y	NA		NA	NA	N
1	2023-03-20	2020-03-01	714	Rough	NA	N	7	4	11	NA	Y	NA		NA	NA	N
1	2023-03-20	2020-03-01	730	Rough	NA	N	15	5	20	NA	Y	NA		NA	NA	N
1	2023-03-20	2020-03-01	731	Rough	NA	N	2	2	4	NA	Y	NA		NA	NA	N
1	2023-03-20	2020-03-01	742	Rough	NA	N	14	4	18	NA	Y	NA		NA	NA	N
1	2023-03-20	2020-03-01	707	Rough	NA	N	4	3	7	NA	Y	NA		NA	NA	N
1	2023-03-20	2020-03-01	715	Rough	NA	N	14	2	16	NA	Y	NA		NA	NA	N
1	2023-03-20	2020-03-01	724	Rough	NA	N	15	6	21	NA	Y	NA		NA	NA	N
1	2023-03-20	2020-03-01	728	Rough	NA	N	9	3	12	NA	Y	NA		NA	NA	N
1	2023-03-20	2020-03-01	729	Rough	NA	N	4	2	6	NA	Y	NA		NA	NA	N
1	2023-03-20	2020-03-01	733	Rough	NA	N	10	4	14	NA	Y	NA		NA	NA	N
1	2023-03-20	2020-03-01	734	Rough	NA	N	3	3	6	NA	Y	NA		NA	NA	N
1	2023-03-20	2020-03-01	736	Rough	NA	N	5	3	8	NA	Y	NA		NA	NA	N
1	2023-03-20	2020-03-01	743	Rough	NA	N	14	4	18	NA	Y	NA		NA	NA	N
1	2023-03-20	2020-03-01	746	Rough	NA	N	13	4	17	NA	Y	NA		NA	NA	N
1	2023-03-20	2020-03-01	752	Rough	NA	N	12	5	17	NA	Y	NA		NA	NA	N
1	2023-03-20	2020-03-01	753	Rough	NA	N	14	9	23	NA	Y	NA		NA	NA	N
1	2023-03-20	2020-03-01	756	Rough	NA	N	9.3	8	17.3	NA	Y	NA		NA	NA	N
1	2023-03-20	2020-03-01	760	Rough	NA	N	15	7	22	NA	Y	NA		NA	NA	N
1	2023-03-20	2020-03-01	706	Rough	NA	N	8	7	15	NA	Y	NA		NA	NA	N
1	2023-03-20	2020-03-01	711	Rough	NA	N	9	6	15	NA	Y	NA		NA	NA	N
1	2023-03-20	2020-03-01	712	Rough	NA	N	9.5	6	15.5	NA	Y	NA		NA	NA	N
1	2023-03-20	2020-03-01	713	Rough	NA	N	13	3	16	NA	Y	NA		NA	NA	N
1	2023-03-20	2020-03-01	716	Rough	NA	N	8	4	12	NA	Y	NA		NA	NA	N
1	2023-03-20	2020-03-01	732	Rough	NA	N	6	4	10	NA	Y	NA		NA	NA	N
1	2023-03-20	2020-03-01	735	Rough	NA	N	2	3	5	NA	Y	NA		NA	NA	N
1	2023-03-20	2020-03-01	738	Rough	NA	N	6	2	8	NA	Y	NA		NA	NA	N
1	2023-03-20	2020-03-01	739	Rough	NA	N	8	5	13	NA	Y	NA		NA	NA	N
1	2023-03-20	2020-03-01	740	Rough	NA	N	10	4	14	NA	Y	NA		NA	NA	N
1	2023-03-20	2020-03-01	748	Rough	NA	N	4	1	5	NA	Y	NA		NA	NA	N
1	2023-03-20	2020-03-01	749	Rough	NA	N	8	3	11	NA	Y	NA		NA	NA	N
1	2023-03-20	2020-03-01	754	Rough	NA	N	12	8	20	NA	Y	NA		NA	NA	N
1	2023-03-20	2020-03-01	757	Rough	NA	N	7	4	11	NA	Y	NA		NA	NA	N
1	2023-03-20	2020-03-01	759	Rough	NA	N	8	3	11	NA	Y	NA		NA	NA	N
1	2023-03-20	2020-03-01	722	Rough	NA	N	3	4	7	NA	Y	NA		NA	NA	N
1	2023-03-20	2020-03-01	758	Rough	NA	N	9	3	12	NA	Y	NA		NA	NA	N
2	2023-05-20	2020-05-01	1	Control	NA	N	4	2	6	NA	Y	NA		NA	NA	N
2	2023-05-20	2020-05-01	2	Control	NA	N	4	3	7	NA	Y	NA		NA	NA	N
2	2023-05-20	2020-05-01	3	Control	NA	N	3	2	5	NA	Y	NA		NA	NA	N
2	2023-05-20	2020-05-01	4	Control	NA	N	4	4	8	NA	Y	NA		NA	NA	N
2	2023-05-20	2020-05-01	5	Control	NA	N	5	4	9	NA	Y	NA		NA	NA	N
2	2023-05-20	2020-05-01	6	Control	NA	N	7	2	9	NA	Y	NA		NA	NA	N
2	2023-05-20	2020-05-01	7	Control	NA	N	4	3	7	NA	Y	NA		NA	NA	N
2	2023-05-20	2020-05-01	8	Control	NA	N	5	4	9	NA	Y	NA		NA	NA	N
2	2023-05-20	2020-05-01	9	Control	NA	N	7	4	11	NA	Y	NA		NA	NA	N
2	2023-05-20	2020-05-01	10	Control	NA	N	5	4	9	NA	Y	NA		NA	NA	N
2	2023-05-20	2020-05-01	11	Control	NA	N	6	4	10	NA	Y	NA		NA	NA	N
2	2023-05-20	2020-05-01	13	Control	NA	N	6	3	9	NA	Y	NA		NA	NA	N
2	2023-05-20	2020-05-01	14	Control	NA	N	8	6	14	NA	Y	NA		NA	NA	N
2	2023-05-20	2020-05-01	16	Control	NA	N	8	6	14	NA	Y	NA		NA	NA	N
2	2023-05-20	2020-05-01	17	Control	NA	N	7	5	12	NA	Y	NA		NA	NA	N
2	2023-05-20	2020-05-01	19	Control	NA	N	4	3	7	NA	Y	NA		NA	NA	N
2	2023-05-20	2020-05-01	20	Control	NA	N	5	3	8	NA	Y	NA		NA	NA	N
2	2023-05-20	2020-05-01	21	Control	NA	N	5	4	9	NA	Y	NA		NA	NA	N
2	2023-05-20	2020-05-01	541	Control	NA	N	6	4	10	NA	Y	NA		NA	NA	N
2	2023-05-20	2020-05-01	542	Control	NA	N	8	4	12	NA	Y	NA		NA	NA	N
2	2023-05-20	2020-05-01	543	Control	NA	N	6	4	10	NA	Y	NA		NA	NA	N
2	2023-05-20	2020-05-01	544	Control	NA	N	7	4	11	NA	Y	NA		NA	NA	N
2	2023-05-20	2020-05-01	545	Control	NA	N	4	3	7	NA	Y	NA		NA	NA	N
2	2023-05-20	2020-05-01	547	Control	NA	N	8	5	13	NA	Y	NA		NA	NA	N
2	2023-05-20	2020-05-01	548	Control	NA	N	6	4	10	NA	Y	NA		NA	NA	N
2	2023-05-20	2020-05-01	556	Control	NA	N	4	4	8	NA	Y	NA		NA	NA	N
2	2023-05-20	2020-05-01	557	Control	NA	N	4	4	8	NA	Y	NA		NA	NA	N
2	2023-05-20	2020-05-01	558	Control	NA	N	4	4	8	NA	Y	NA		NA	NA	N
2	2023-05-20	2020-05-01	559	Control	NA	N	6	4	10	NA	Y	NA		NA	NA	N
2	2023-05-20	2020-05-01	560	Control	NA	N	4	3	7	NA	Y	NA		NA	NA	N
2	2023-05-20	2020-05-01	561	Control	NA	N	6	5	11	NA	Y	NA		NA	NA	N
2	2023-05-20	2020-05-01	562	Control	NA	N	5	3	8	NA	Y	NA		NA	NA	N
2	2023-05-20	2020-05-01	563	Control	NA	N	5	3	8	NA	Y	NA		NA	NA	N
2	2023-05-20	2020-05-01	564	Control	NA	N	6	5	11	NA	Y	NA		NA	NA	N
2	2023-05-20	2020-05-01	565	Control	NA	N	7	5	12	NA	Y	NA		NA	NA	N
2	2023-05-20	2020-05-01	566	Control	NA	N	4	2	6	NA	Y	NA		NA	NA	N
2	2023-05-20	2020-05-01	567	Control	NA	N	8	4	12	NA	Y	NA		NA	NA	N
2	2023-05-20	2020-05-01	568	Control	NA	N	4	1	5	NA	Y	NA		NA	NA	N
2	2023-05-20	2020-05-01	569	Control	NA	N	8	3	11	NA	Y	NA		NA	NA	N
2	2023-05-20	2020-05-01	570	Control	NA	N	7	2	9	NA	Y	NA		NA	NA	N
2	2023-05-20	2020-05-01	571	Control	NA	N	5	2	7	NA	Y	NA		NA	NA	N
2	2023-05-20	2020-05-01	572	Control	NA	N	8	2	10	NA	Y	NA		NA	NA	N
2	2023-05-20	2020-05-01	581	Control	NA	N	5	3	8	NA	Y	NA		NA	NA	N
2	2023-05-20	2020-05-01	582	Control	NA	N	7	5	12	NA	Y	NA		NA	NA	N
2	2023-05-20	2020-05-01	583	Control	NA	N	8	5	13	NA	Y	NA		NA	NA	N
2	2023-05-20	2020-05-01	584	Control	NA	N	4	3	7	NA	Y	NA		NA	NA	N
2	2023-05-20	2020-05-01	585	Control	NA	N	5	3	8	NA	Y	NA		NA	NA	N
2	2023-05-20	2020-05-01	587	Control	NA	N	4	3	7	NA	Y	NA		NA	NA	N
2	2023-05-20	2020-05-01	588	Control	NA	N	5	4	9	NA	Y	NA		NA	NA	N
2	2023-05-20	2020-05-01	589	Control	NA	N	5	4	9	NA	Y	NA		NA	NA	N
2	2023-05-20	2020-05-01	590	Control	NA	N	5	2	7	NA	Y	NA		NA	NA	N
2	2023-05-20	2020-05-01	592	Control	NA	N	4	3	7	NA	Y	NA		NA	NA	N
2	2023-05-20	2020-05-01	593	Control	NA	N	7	5	12	NA	Y	NA		NA	NA	N
2	2023-05-20	2020-05-01	594	Control	NA	N	6	5	11	NA	Y	NA		NA	NA	N
2	2023-05-20	2020-05-01	595	Control	NA	N	8	5	13	NA	Y	NA		NA	NA	N
2	2023-05-20	2020-05-01	596	Control	NA	N	7	5	12	NA	Y	NA		NA	NA	N
2	2023-05-20	2020-05-01	597	Control	NA	N	6	4	10	NA	N	NA		NA	NA	N
2	2023-05-20	2020-05-01	598	Control	NA	N	5	3	8	NA	Y	NA		NA	NA	N
2	2023-05-20	2020-05-01	599	Control	NA	N	3	2	5	NA	Y	NA		NA	NA	N
2	2023-05-20	2020-05-01	866	Rough	NA	N	6	3	9	NA	Y	NA		NA	NA	N
2	2023-05-20	2020-05-01	873	Rough	NA	N	8	3	11	NA	Y	NA		NA	NA	N
2	2023-05-20	2020-05-01	890	Rough	NA	N	6	5	11	NA	Y	NA		NA	NA	N
2	2023-05-20	2020-05-01	891	Rough	NA	N	4	3	7	NA	Y	NA		NA	NA	N
2	2023-05-20	2020-05-01	892	Rough	NA	N	8	5	13	NA	Y	NA		NA	NA	N
2	2023-05-20	2020-05-01	893	Rough	NA	N	5	3	8	NA	Y	NA		NA	NA	N
2	2023-05-20	2020-05-01	894	Rough	NA	N	5	4	9	NA	Y	NA		NA	NA	N
2	2023-05-20	2020-05-01	895	Rough	NA	N	4	3	7	NA	Y	NA		NA	NA	N
2	2023-05-20	2020-05-01	896	Rough	NA	N	7	4	11	NA	Y	NA		NA	NA	N
2	2023-05-20	2020-05-01	897	Rough	NA	N	4	3	7	NA	Y	NA		NA	NA	N
2	2023-05-20	2020-05-01	898	Rough	NA	N	8	0	8	NA	N	NA		NA	NA	N
2	2023-05-20	2020-05-01	899	Rough	NA	N	8	4	12	NA	Y	NA		NA	NA	N
2	2023-05-20	2020-05-01	944	Rough	NA	N	4	2	6	NA	Y	NA		NA	NA	N
2	2023-05-20	2020-05-01	945	Rough	NA	N	6	4	10	NA	Y	NA		NA	NA	N
2	2023-05-20	2020-05-01	946	Rough	NA	N	6	4	10	NA	Y	NA		NA	NA	N
2	2023-05-20	2020-05-01	947	Rough	NA	N	6	5	11	NA	Y	NA		NA	NA	N
2	2023-05-20	2020-05-01	948	Rough	NA	N	4	1	5	NA	Y	NA		NA	NA	N
2	2023-05-20	2020-05-01	956	Rough	NA	N	5	3	8	NA	Y	NA		NA	NA	N
2	2023-05-20	2020-05-01	958	Rough	NA	N	5	4	9	NA	Y	NA		NA	NA	N
2	2023-05-20	2020-05-01	959	Rough	NA	N	3	2	5	NA	Y	NA		NA	NA	N
2	2023-05-20	2020-05-01	960	Rough	NA	N	5	3	8	NA	Y	NA		NA	NA	N
2	2023-05-20	2020-05-01	961	Rough	NA	N	6	4	10	NA	Y	NA		NA	NA	N
2	2023-05-20	2020-05-01	962	Rough	NA	N	5	3	8	NA	Y	NA		NA	NA	N
2	2023-05-20	2020-05-01	963	Rough	NA	N	6	4	10	NA	Y	NA		NA	NA	N
2	2023-05-20	2020-05-01	964	Rough	NA	N	7	4	11	NA	Y	NA		NA	NA	N
2	2023-05-20	2020-05-01	965	Rough	NA	N	5	3	8	NA	Y	NA		NA	NA	N
2	2023-05-20	2020-05-01	966	Rough	NA	N	6	5	11	NA	Y	NA		NA	NA	N
2	2023-05-20	2020-05-01	967	Rough	NA	N	6	4	10	NA	Y	NA		NA	NA	N
2	2023-05-20	2020-05-01	968	Rough	NA	N	4	2	6	NA	Y	NA		NA	NA	N
2	2023-05-20	2020-05-01	969	Rough	NA	N	6	4	10	NA	Y	NA		NA	NA	N
2	2023-05-20	2020-05-01	970	Rough	NA	N	8	5	13	NA	Y	NA		NA	NA	N
2	2023-05-20	2020-05-01	971	Rough	NA	N	8	8	16	NA	Y	NA		NA	NA	N
2	2023-05-20	2020-05-01	972	Rough	NA	N	8	8	16	NA	Y	NA		NA	NA	N
2	2023-05-20	2020-05-01	973	Rough	NA	N	8	5	13	NA	Y	NA		NA	NA	N
2	2023-05-20	2020-05-01	974	Rough	NA	N	6	3	9	NA	Y	NA		NA	NA	N
2	2023-05-20	2020-05-01	975	Rough	NA	N	5	3	8	NA	Y	NA		NA	NA	N
2	2023-05-20	2020-05-01	976	Rough	NA	N	8	6	14	NA	Y	NA		NA	NA	N
2	2023-05-20	2020-05-01	977	Rough	NA	N	5	4	9	NA	Y	NA		NA	NA	N
2	2023-05-20	2020-05-01	978	Rough	NA	N	3	2	5	NA	Y	NA		NA	NA	N
2	2023-05-20	2020-05-01	979	Rough	NA	N	5	3	8	NA	Y	NA		NA	NA	N
2	2023-05-20	2020-05-01	980	Rough	NA	N	5	3	8	NA	Y	NA		NA	NA	N
2	2023-05-20	2020-05-01	981	Rough	NA	N	6	3	9	NA	Y	NA		NA	NA	N
2	2023-05-20	2020-05-01	982	Rough	NA	N	5	4	9	NA	Y	NA		NA	NA	N
2	2023-05-20	2020-05-01	983	Rough	NA	N	8	5	13	NA	Y	NA		NA	NA	N
2	2023-05-20	2020-05-01	984	Rough	NA	N	3	1	4	NA	Y	NA		NA	NA	N
2	2023-05-20	2020-05-01	985	Rough	NA	N	8	4	12	NA	N	NA		NA	NA	N
2	2023-05-20	2020-05-01	986	Rough	NA	N	8	4	12	NA	Y	NA		NA	NA	N
2	2023-05-20	2020-05-01	987	Rough	NA	N	4	2	6	NA	Y	NA		NA	NA	N
2	2023-05-20	2020-05-01	988	Rough	NA	N	6	2	8	NA	Y	NA		NA	NA	N
2	2023-05-20	2020-05-01	989	Rough	NA	N	4	3	7	NA	Y	NA		NA	NA	N
2	2023-05-20	2020-05-01	990	Rough	NA	N	3	3	6	NA	Y	NA		NA	NA	N
2	2023-05-20	2020-05-01	991	Rough	NA	N	6	5	11	NA	Y	NA		NA	NA	N
2	2023-05-20	2020-05-01	992	Rough	NA	N	6	4	10	NA	Y	NA		NA	NA	N
2	2023-05-20	2020-05-01	993	Rough	NA	N	6	6	12	NA	Y	NA		NA	NA	N
2	2023-05-20	2020-05-01	994	Rough	NA	N	8	3	11	NA	Y	NA		NA	NA	N
2	2023-05-20	2020-05-01	995	Rough	NA	N	8	4	12	NA	Y	NA		NA	NA	N
2	2023-05-20	2020-05-01	996	Rough	NA	N	8	3	11	NA	Y	NA		NA	NA	N
2	2023-05-20	2020-05-01	997	Rough	NA	N	8	4	12	NA	N	NA		NA	NA	N
2	2023-05-20	2020-05-01	998	Rough	NA	N	6	2	8	NA	Y	NA		NA	NA	N
2	2023-05-20	2020-05-01	999	Rough	NA	N	8	4	12	NA	Y	NA		NA	NA	N
1	2023-08-19	2019-08-01	656	Control	3	Y	16	6	22	NA	Y	109.5	49.6683	0.62	1.29167	Y
1	2023-08-19	2019-08-01	658	Control	3	Y	15	6	21	NA	Y	56	25.4012	0.3	1.125	Y
1	2023-08-19	2019-08-01	659	Control	3	Y	10	3	13	NA	Y	40	18.1437	0.61	1.25	Y
1	2023-08-19	2019-08-01	660	Control	3	Y	16	7	23	NA	Y	77.5	35.1534	1.82	1.4	Y
1	2023-08-19	2019-08-01	662	Control	3	Y	16	8	24	NA	Y	94.5	42.8644	0.33	1.625	Y
1	2023-08-19	2019-08-01	666	Control	3	Y	14	8	22	NA	Y	66.5	30.1639	0	1.1875	Y
1	2023-08-19	2019-08-01	669	Control	3	Y	14	0	14	NA	Y	92	41.7305	0	NA	N
1	2023-08-19	2019-08-01	679	Control	3	Y	16	9	25	NA	Y	74.5	33.7926	1.13	1.25	Y
1	2023-08-19	2019-08-01	684	Control	3	Y	16	8	24	NA	Y	87.5	39.6893	1.84	3.875	Y
1	2023-08-19	2019-08-01	685	Control	3	Y	16	6	22	NA	Y	80	36.2874	0.68	1.375	Y
1	2023-08-19	2019-08-01	687	Control	3	Y	15	7	22	NA	Y	69.5	31.5246	0	1.75	Y
1	2023-08-19	2019-08-01	689	Control	3	Y	11	9	20	NA	Y	108.5	49.2147	1.21	1.4375	Y
1	2023-08-19	2019-08-01	691	Control	3	Y	11	4	15	NA	N	69	31.2978	0.35	1.375	Y
1	2023-08-19	2019-08-01	692	Control	3	Y	12	7	19	NA	Y	86	39.0089	0	3.0625	Y
1	2023-08-19	2019-08-01	707	Rough	3	Y	16	8	24	NA	Y	84.5	38.3285	0.24	5.28125	Y
1	2023-08-19	2019-08-01	709	Rough	3	Y	14	7	21	NA	Y	27.5	12.4738	2.15	2.84375	Y
1	2023-08-19	2019-08-01	712	Rough	3	Y	16	8	24	NA	Y	96.5	43.7716	0	6.34375	Y
1	2023-08-19	2019-08-01	713	Rough	3	Y	14	8	22	NA	Y	61	27.6691	0	1.6875	Y
1	2023-08-19	2019-08-01	719	Rough	3	Y	4	4	8	NA	Y	0	0	0.3	1.04167	Y
1	2023-08-19	2019-08-01	722	Rough	3	Y	15	8	23	NA	Y	65	29.4835	0	7.20833	Y
1	2023-08-19	2019-08-01	723	Rough	3	Y	13	7	20	NA	Y	11.5	5.21631	0.32	3.125	Y
1	2023-08-19	2019-08-01	728	Rough	3	Y	12	11	23	NA	Y	0	0	0	2.5	Y
1	2023-08-19	2019-08-01	733	Rough	3	Y	17	8	25	NA	Y	114	51.7095	0	6.5	Y
1	2023-08-19	2019-08-01	735	Rough	3	Y	9	7	16	NA	Y	0	0	0.66	2.33333	Y
1	2023-08-19	2019-08-01	736	Rough	3	Y	13	9	22	NA	Y	54.5	24.7208	0.58	3.08333	Y
1	2023-08-19	2019-08-01	738	Rough	3	Y	18	8	26	NA	Y	94.5	42.8644	1.55	3.95833	Y
1	2023-08-19	2019-08-01	743	Rough	3	Y	15	8	23	NA	Y	81.5	36.9677	0	4.45833	Y
1	2023-08-19	2019-08-01	745	Rough	3	Y	5	2	7	NA	Y	0	0	0	1.125	Y
1	2023-08-19	2019-08-01	752	Rough	3	Y	18	8	26	NA	Y	23	10.4326	0	2.20833	Y
1	2023-08-19	2019-08-01	641	Control	4	Y	18	9	27	NA	Y	84.5	38.3285	0.28	1.5	Y
1	2023-08-19	2019-08-01	643	Control	4	Y	9	9	18	NA	Y	119	53.9774	0	1.53125	Y
1	2023-08-19	2019-08-01	644	Control	4	Y	13	7	20	NA	Y	98.5	44.6788	0.62	2.71875	Y
1	2023-08-19	2019-08-01	645	Control	4	Y	10	5	15	NA	Y	72.5	32.8854	0	3.0625	Y
1	2023-08-19	2019-08-01	649	Control	4	Y	12	12	24	NA	Y	102	46.2664	1.34	1.125	Y
1	2023-08-19	2019-08-01	650	Control	4	Y	16	7	23	NA	Y	120	54.431	1.28	1.25	Y
1	2023-08-19	2019-08-01	651	Control	4	Y	8	6	14	NA	Y	155.5	70.5336	0.46	1.25	Y
1	2023-08-19	2019-08-01	655	Control	4	Y	15	8	23	NA	Y	151	68.4924	0.52	1.04167	Y
1	2023-08-19	2019-08-01	672	Control	4	Y	20	7	27	NA	Y	108.5	49.2147	0	4.1875	Y
1	2023-08-19	2019-08-01	673	Control	4	Y	12	7	19	NA	Y	9.5	4.30912	0	2.5625	Y
1	2023-08-19	2019-08-01	694	Control	4	Y	23	8	31	NA	Y	168.5	76.4303	0	1.875	Y
1	2023-08-19	2019-08-01	695	Control	4	Y	16	8	24	NA	Y	154.5	70.08	0	1.5625	Y
1	2023-08-19	2019-08-01	696	Control	4	Y	11	8	19	NA	Y	45.5	20.6384	0	1.25	Y
1	2023-08-19	2019-08-01	697	Control	4	Y	18	6	24	NA	Y	187.5	85.0485	0.33	2.875	Y
1	2023-08-19	2019-08-01	698	Control	4	Y	14	0	14	NA	Y	27.5	12.4738	0	1.5625	Y
1	2023-08-19	2019-08-01	699	Control	4	Y	22	9	31	NA	Y	78	35.3802	2.31	3.375	Y
1	2023-08-19	2019-08-01	703	Rough	4	Y	12	7	19	NA	Y	32.5	14.7417	0.29	3.53125	Y
1	2023-08-19	2019-08-01	706	Rough	4	Y	9	6	15	NA	Y	23.5	10.6594	0	3.4375	Y
1	2023-08-19	2019-08-01	711	Rough	4	Y	16	10	26	NA	Y	76	34.473	0	3.625	Y
1	2023-08-19	2019-08-01	714	Rough	4	Y	23	11	34	NA	Y	157	71.2139	0.27	6.1875	Y
1	2023-08-19	2019-08-01	715	Rough	4	Y	14	10	24	NA	Y	135	61.2349	0	2.59375	Y
1	2023-08-19	2019-08-01	716	Rough	4	Y	18	6	24	NA	Y	128	58.0598	0	3.3125	Y
1	2023-08-19	2019-08-01	737	Rough	4	Y	23	5	28	NA	Y	110.5	50.1219	0	3.04167	Y
1	2023-08-19	2019-08-01	739	Rough	4	Y	20	11	31	NA	Y	159.5	72.3479	0	2.29167	Y
1	2023-08-19	2019-08-01	742	Rough	4	Y	26	8	34	NA	Y	166	75.2963	0.27	4.375	Y
1	2023-08-19	2019-08-01	747	Rough	4	Y	2	2	4	NA	Y	0	0	0	1	Y
1	2023-08-19	2019-08-01	751	Rough	4	Y	20	7	27	NA	Y	93.5	42.4109	4.55	4.29167	Y
1	2023-08-19	2019-08-01	755	Rough	4	Y	22	8	30	NA	Y	113.5	51.4827	0.34	2.5625	Y
1	2023-08-19	2019-08-01	756	Rough	4	Y	22	10	32	NA	Y	160	72.5747	1.6	4.5625	Y
1	2023-08-19	2019-08-01	758	Rough	4	Y	22	8	30	NA	Y	81	36.741	1.27	2.5625	Y
