# Supplementary material for: Thinking inside the box: Restoring the propolis envelope facilitates honey bee social immunity
Source: PLoS One. 2024 Jan 31;19(1):e0291744. doi: 10.1371/journal.pone.0291744 (PMC10830010; doi:10.1371/journal.pone.0291744)
Supplement: S9 Table — (XLSX) [file pone.0291744.s011.xlsx]

## Sheet: Sheet1
Year	Date	Maxwell ID	Colony	Propolis score	Yard	Treatment	Pros54	ß-actin (bee)	AvgRef	A. apis	dCq_A.apis	EFB	dCq_EFB	relAapisAvg	relAapisAvg2	logAapis2	relEFBAvg	relEFBAvg2	logEFB2
1	2020-02-01	53	648		1	control	20.07	18.55	19.31	40	0	35.38	0.33	20.69	5.91139e-07	-6.22831	16.07	1.45361e-05	-4.83755
1	2020-02-01	59	668	2.08333	1	control	22.11	20.36	21.235	31.38	0.614	26.29	0.078	10.145	0.000883183	-3.05395	5.055	0.0300811	-1.52171
1	2020-02-01	20	677		1	control	22.45	22.54	22.495	37.01	0.756	25.73	0.142	14.515	4.2712e-05	-4.36945	3.235	0.106211	-0.973832
1	2020-02-01	76	678	2	1	control	21.41	18.78	20.095	36.21	0.569	27	0.146	16.115	1.40897e-05	-4.8511	6.905	0.00834426	-2.07861
1	2020-02-01	69	683	1.5	1	control	21.87	19.57	20.72	40	0	23.97	0.263	19.28	1.57088e-06	-5.80386	3.25	0.105112	-0.978347
1	2020-02-01	65	690		1	control	21.23	18.62	19.925	40	0	25.96	0.036	20.075	9.05363e-07	-6.04318	6.035	0.0152505	-1.81672
1	2020-02-01	73	693	1.83333	1	control	21.7	19.24	20.47	40	0	40	0	19.53	1.32094e-06	-5.87912	19.53	1.32094e-06	-5.87912
1	2020-02-01	39	717	5.75	1	rough	22.93	17.69	20.31	40	0	33.65	0.841	19.69	1.18228e-06	-5.92728	13.34	9.64406e-05	-4.01574
1	2020-02-01	71	731	3.91667	1	rough	22.12	20.2	21.16	40	0	40	0	18.84	2.13106e-06	-5.67141	18.84	2.13106e-06	-5.67141
1	2020-02-01	78	740	5.16667	1	rough	22.62	20.42	21.52	32.63	0.137	40	0	11.11	0.000452436	-3.34444	18.48	2.73505e-06	-5.56303
1	2020-02-01	19	746	5.75	1	rough	21.76	21.03	21.395	40	0	40	0	18.605	2.50805e-06	-5.60066	18.605	2.50805e-06	-5.60066
1	2020-02-01	3	748	5.83333	1	rough	22.03	20.16	21.095	40	0	29.66	0.237	18.905	2.03717e-06	-5.69097	8.565	0.00264045	-2.57832
1	2020-02-01	9	760	6.25	1	rough	21.7	20.51	21.105	35.26	0.578	36.15	0.401	14.155	5.48176e-05	-4.26108	15.045	2.95804e-05	-4.529
1	2020-02-01	5	642	1.41667	2	control	22.09	20.01	21.05	32.54	0.83	21.22	0.146	11.49	0.000347669	-3.45883	0.17	0.888843	-0.0511751
1	2020-02-01	31	647	3.33333	2	control	22.1	20.73	21.415	40	0	31.8	0.219	18.585	2.54307e-06	-5.59464	10.385	0.000747831	-3.1262
1	2020-02-01	38	653		2	control	21.87	19.04	20.455	40	0	28.13	0.175	19.545	1.30728e-06	-5.88363	7.675	0.00489322	-2.31041
1	2020-02-01	34	663	1.5	2	control	22.89	18.96	20.925	32.48	0.294	20.65	0.085	11.555	0.000332352	-3.4784	-0.275	1.20999	0.0827832
1	2020-02-01	48	665	2.58333	2	control	20.86	18.48	19.67	40	0	27.13	0.318	20.33	7.58683e-07	-6.11994	7.46	0.00567958	-2.24568
1	2020-02-01	32	674		2	control	21.81	19.88	20.845	40	0	40	0	19.155	1.71305e-06	-5.76623	19.155	1.71305e-06	-5.76623
1	2020-02-01	40	675		2	control	22.25	17.68	19.965	40	0	23.34	0.212	20.035	9.30816e-07	-6.03114	3.375	0.0963882	-1.01598
1	2020-02-01	18	681		2	control	21.97	19.21	20.59	31.8	0.728	29.13	0.474	11.21	0.000422137	-3.37455	8.54	0.00268661	-2.5708
1	2020-02-01	35	724	4.25	2	rough	22.22	18.88	20.55	40	0	35.24	0.55	19.45	1.39626e-06	-5.85503	14.69	3.78329e-05	-4.42213
1	2020-02-01	79	725		2	rough	22.54	19.47	21.005	40	0	35.64	0.118	18.995	1.91397e-06	-5.71806	14.635	3.9303e-05	-4.40557
1	2020-02-01	45	741		2	rough	22.8	18.19	20.495	28.08	0.076	32.5	0.184	7.585	0.0052082	-2.28331	12.005	0.000243296	-3.61387
1	2020-02-01	36	744		2	rough	22.54	18.37	20.455	40	0	33.63	0.93	19.545	1.30728e-06	-5.88363	13.175	0.000108126	-3.96607
1	2020-02-01	51	749	4.91667	2	rough	22.56	20.08	21.32	40	0	34.97	0.364	18.68	2.381e-06	-5.62324	13.65	7.7793e-05	-4.10906
1	2020-02-01	30	757	4	2	rough	21.53	19.24	20.385	40	0	30.89	0.649	19.615	1.24536e-06	-5.9047	10.505	0.000688145	-3.16232
1	2020-02-01	44	656	2.25	3	control	28.51	17.82	23.165	40	0	22.93	0.072	16.835	8.55382e-06	-5.06784	-0.235	1.17691	0.070742
1	2020-02-01	11	658	1.75	3	control	21.57	20.26	20.915	35.49	0.743	40	0	14.575	4.09721e-05	-4.38751	19.085	1.79822e-06	-5.74516
1	2020-02-01	58	659		3	control	21.58	18.84	20.21	40	0	24.85	0.083	19.79	1.1031e-06	-5.95738	4.64	0.0401071	-1.39678
1	2020-02-01	57	660	1.66667	3	control	21.82	20.18	21	30.01	0.214	29.13	0.45	9.01	0.00193963	-2.71228	8.13	0.00356965	-2.44737
1	2020-02-01	15	666	1.91667	3	control	22.11	20.4	21.255	40	0	18.79	0.021	18.745	2.27611e-06	-5.64281	-2.465	5.52127	0.742039
1	2020-02-01	27	679	1.16667	3	control	22.15	19.71	20.93	34.9	0.655	25.45	0.167	13.97	6.23176e-05	-4.20539	4.52	0.0435857	-1.36066
1	2020-02-01	10	684	3.66667	3	control	22.45	20.74	21.595	35.4	0.421	22.29	0.04	13.805	6.98684e-05	-4.15572	0.695	0.617709	-0.209216
1	2020-02-01	82	685	2	3	control	22.73	20.55	21.64	30.94	0.28	21.45	0.14	9.3	0.00158643	-2.79958	-0.19	1.14076	0.0571957
1	2020-02-01	47	687		3	control	22.11	17.52	19.815	40	0	24.18	0.046	20.185	8.38899e-07	-6.07629	4.365	0.0485293	-1.314
1	2020-02-01	43	689	2.16667	3	control	21.96	18.13	20.045	40	0	21	0.135	19.955	9.8389e-07	-6.00705	0.955	0.515842	-0.287484
1	2020-02-01	63	691	1.66667	3	control	22.1	20.39	21.245	30.11	0.362	21.04	0.262	8.865	0.00214471	-2.66863	-0.205	1.15269	0.0617111
1	2020-02-01	7	692	2.41667	3	control	22.93	21.43	22.18	35.04	0.356	32.73	0.042	12.86	0.00013451	-3.87125	10.55	0.000667012	-3.17587
1	2020-02-01	80	707	6.75	3	rough	22.54	20.36	21.45	40	0	24.62	0.177	18.55	2.60552e-06	-5.58411	3.17	0.111105	-0.954265
1	2020-02-01	37	712	6.33333	3	rough	21.85	19.4	20.625	31.12	0.45	35.08	0.13	10.495	0.000692931	-3.15931	14.455	4.45258e-05	-4.35139
1	2020-02-01	2	713	3.58333	3	rough	21.95	21.75	21.85	40	0	21.62	0.035	18.15	3.438e-06	-5.46369	-0.23	1.17283	0.0692369
1	2020-02-01	72	719		3	rough	22.12	19.2	20.66	32.34	0.299	35.3	0.362	11.68	0.000304768	-3.51603	14.64	3.91671e-05	-4.40708
1	2020-02-01	23	722	6.75	3	rough	20.64	19.79	20.215	40	0	27.45	0.105	19.785	1.10693e-06	-5.95588	7.235	0.00663816	-2.17795
1	2020-02-01	55	723	5.16667	3	rough	20.64	20.45	20.545	29.52	0.045	19.49	0.015	8.975	0.00198727	-2.70174	-1.055	2.07772	0.317587
1	2020-02-01	17	728	4.83333	3	rough	22.19	20.78	21.485	35.55	0.119	40	0	14.065	5.83463e-05	-4.23399	18.515	2.6695e-06	-5.57357
1	2020-02-01	24	733	6.5	3	rough	21.71	20.39	21.05	33.02	0.696	28.9	0.172	11.97	0.000249271	-3.60333	7.85	0.00433426	-2.36309
1	2020-02-01	46	735	3.33333	3	rough	22.17	18.89	20.53	40	0	35.61	0.015	19.47	1.37704e-06	-5.86105	15.08	2.88714e-05	-4.53953
1	2020-02-01	62	736	4.5	3	rough	21.53	20.46	20.995	40	0	34.89	0.564	19.005	1.90075e-06	-5.72108	13.895	6.5643e-05	-4.18281
1	2020-02-01	81	743	6.58333	3	rough	22.19	20.3	21.245	40	0	40	0	18.755	2.26039e-06	-5.64582	18.755	2.26039e-06	-5.64582
1	2020-02-01	14	752	4.41667	3	rough	22.17	20.19	21.18	40	0	22.25	0.071	18.82	2.1608e-06	-5.66538	1.07	0.476319	-0.322102
1	2020-02-01	33	641	1.5	4	control	21.83	18.45	20.14	35.75	0.577	21.29	0.072	15.61	1.9995e-05	-4.69908	1.15	0.450625	-0.346184
1	2020-02-01	6	643	1.41667	4	control	21.87	20.41	21.14	40	0	20.78	0.101	18.86	2.10172e-06	-5.67743	-0.36	1.28343	0.108371
1	2020-02-01	74	644	2.41667	4	control	21.91	19.68	20.795	36.2	0.182	27.12	0.108	15.405	2.3048e-05	-4.63737	6.325	0.0124734	-1.90401
1	2020-02-01	16	645		4	control	20.86	18.91	19.885	40	0	25.38	0.03	20.115	8.80606e-07	-6.05522	5.495	0.0221738	-1.65416
1	2020-02-01	4	649	1.25	4	control	22.52	20.56	21.54	40	0	26.25	0.04	18.46	2.77323e-06	-5.55701	4.71	0.0382075	-1.41785
1	2020-02-01	1	651	1.25	4	control	21.23	20.31	20.77	37.51	0.654	40	0	16.74	9.13604e-06	-5.03924	19.23	1.62627e-06	-5.78881
1	2020-02-01	54	655	1.58333	4	control	23.94	20.26	22.1	40	0	40	0	17.9	4.08849e-06	-5.38844	17.9	4.08849e-06	-5.38844
1	2020-02-01	28	672	4.41667	4	control	21.8	19.99	20.895	40	0	40	0	19.105	1.77346e-06	-5.75118	19.105	1.77346e-06	-5.75118
1	2020-02-01	70	673	2.83333	4	control	22.54	20.84	21.69	40	0	23.18	0.035	18.31	3.07709e-06	-5.51186	1.49	0.356013	-0.448535
1	2020-02-01	67	694	1.66667	4	control	21.59	19.42	20.505	40	0	25.76	0.098	19.495	1.35338e-06	-5.86858	5.255	0.0261871	-1.58191
1	2020-02-01	41	695	1.91667	4	control	22.08	18.86	20.47	40	0	30.81	0.295	19.53	1.32094e-06	-5.87912	10.34	0.000771525	-3.11265
1	2020-02-01	60	696	2.25	4	control	22.1	18.68	20.39	40	0	24.62	0.067	19.61	1.24969e-06	-5.9032	4.23	0.0532897	-1.27336
1	2020-02-01	12	697	2.58333	4	control	22.53	27.7	25.115	40	0	21.42	0.038	14.885	3.30498e-05	-4.48083	-3.695	12.9511	1.11231
1	2020-02-01	8	698	1.83333	4	control	22.25	20.64	21.445	35.71	0.809	40	0	14.265	5.07934e-05	-4.29419	18.555	2.5965e-06	-5.58561
1	2020-02-01	49	699	3.83333	4	control	22.45	20.22	21.335	32.2	0.322	23.01	0.376	10.865	0.000536178	-3.27069	1.675	0.313166	-0.504225
1	2020-02-01	42	703	5.91667	4	rough	22.66	18.61	20.635	40	0	21.6	0.053	19.365	1.481e-06	-5.82945	0.965	0.512278	-0.290494
1	2020-02-01	77	706	5.16667	4	rough	22.35	20.68	21.515	31.52	0.512	34.03	0.696	10.005	0.000973184	-3.01181	12.515	0.000170848	-3.76739
1	2020-02-01	64	711	6.66667	4	rough	21.81	20.11	20.96	40	0	20.59	0.857	19.04	1.85519e-06	-5.73161	-0.37	1.29235	0.111381
1	2020-02-01	75	714	6.91667	4	rough	22.18	20.55	21.365	40	0	27.43	0.131	18.635	2.45644e-06	-5.60969	6.065	0.0149366	-1.82575
1	2020-02-01	13	715	5.75	4	rough	22.26	21.65	21.955	35.26	0.622	36.01	0.413	13.305	9.88089e-05	-4.0052	14.055	5.87521e-05	-4.23098
1	2020-02-01	25	716	6.41667	4	rough	22.1	19.8	20.95	32.16	0.54	25.68	0.045	11.21	0.000422137	-3.37455	4.73	0.0376815	-1.42387
1	2020-02-01	56	737	5.58333	4	rough	21.71	18.58	20.145	40	0	19.04	0.118	19.855	1.05451e-06	-5.97695	-1.105	2.15099	0.332638
1	2020-02-01	61	739		4	rough	21.46	20.17	20.815	40	0	20.88	0.051	19.185	1.6778e-06	-5.77526	0.065	0.955945	-0.0195669
1	2020-02-01	22	742	6.5	4	rough	23.94	22.21	23.075	39.54	0.803	40	0	16.465	1.10546e-05	-4.95646	16.925	8.03651e-06	-5.09493
1	2020-02-01	21	747		4	rough	20.97	18.79	19.88	40	0	40	0	20.12	8.77559e-07	-6.05672	20.12	8.77559e-07	-6.05672
1	2020-02-01	68	751		4	rough	21.94	19.55	20.745	40	0	26.24	0.09	19.255	1.59833e-06	-5.79633	5.495	0.0221738	-1.65416
1	2020-02-01	52	756	5.41667	4	rough	24.4	19.91	22.155	40	0	22.81	0.02	17.845	4.24737e-06	-5.37188	0.655	0.635075	-0.197175
1	2020-02-01	66	758	5.83333	4	rough	21.99	20.41	21.2	23.45	0.06	36.01	0.81	2.25	0.210224	-0.677317	14.81	3.48133e-05	-4.45825
