# Supplementary material for: Thinking inside the box: Restoring the propolis envelope facilitates honey bee social immunity
Source: PLoS One. 2024 Jan 31;19(1):e0291744. doi: 10.1371/journal.pone.0291744 (PMC10830010; doi:10.1371/journal.pone.0291744)
Supplement: S10 Table — Honey production data collated for analysis. (XLSX) [file pone.0291744.s012.xlsx]

## Sheet: Mig_honey
Colony	Year	Treatment	Yard	Honey lbs	Honey kg	Include
5	2020	Control	5	41.5	18.8241	Y
10	2020	Control	5	208	94.3471	Y
13	2020	Control	5	39	17.6901	Y
16	2020	Control	5	216	97.9759	Y
542	2020	Control	5	160	72.5747	Y
544	2020	Control	5	188	85.2753	Y
545	2020	Control	5	108.5	49.2147	Y
547	2020	Control	5	304	137.892	Y
556	2020	Control	5	100.5	45.586	Y
557	2020	Control	5	35.5	16.1025	Y
558	2020	Control	5	241.5	109.542	Y
559	2020	Control	5	172	78.0178	Y
581	2020	Control	5	228	103.419	Y
583	2020	Control	5	242.5	109.996	Y
890	2020	Rough	5	132	59.8741	Y
893	2020	Rough	5	105	47.6272	Y
894	2020	Rough	5	176	79.8322	Y
897	2020	Rough	5	96	43.5448	Y
899	2020	Rough	5	66.5	30.1639	Y
944	2020	Rough	5	179	81.193	Y
945	2020	Rough	5	191	86.6361	Y
946	2020	Rough	5	21	9.52543	Y
947	2020	Rough	5	214	97.0687	Y
948	2020	Rough	5	80.5	36.5142	Y
958	2020	Rough	5	220	99.7902	Y
959	2020	Rough	5	71.5	32.4318	Y
960	2020	Rough	5	161.5	73.2551	Y
961	2020	Rough	5	200.5	90.9452	Y
962	2020	Rough	5	109	49.4415	Y
966	2020	Rough	5	173.5	78.6982	Y
970	2020	Rough	5	129.5	58.7402	Y
972	2020	Rough	5	215	97.5223	Y
973	2020	Rough	5	93.5	42.4109	Y
548	2020	Control	6	123	55.7918	Y
562	2020	Control	6	11.5	5.21631	Y
563	2020	Control	6	140	63.5029	Y
566	2020	Control	6	81.5	36.9677	Y
585	2020	Control	6	119	53.9774	Y
589	2020	Control	6	95.5	43.318	Y
592	2020	Control	6	125.5	56.9258	Y
597	2020	Control	6	142.5	64.6369	Y
598	2020	Control	6	109.5	49.6683	Y
708	2020	Rough-2019	6	271	122.923	N
711	2020	Rough-2019	6	157.5	71.4407	N
750	2020	Rough-2019	6	208.5	94.5739	N
866	2020	Rough	6	104.5	47.4004	Y
892	2020	Rough	6	108	48.9879	Y
896	2020	Rough	6	125.5	56.9258	Y
898	2020	Rough	6	253	114.759	Y
963	2020	Rough	6	205.5	93.2132	Y
971	2020	Rough	6	51	23.1332	Y
974	2020	Rough	6	113	51.2559	Y
975	2020	Rough	6	59	26.7619	Y
977	2020	Rough	6	153.5	69.6264	Y
986	2020	Rough	6	156	70.7604	Y
1	2020	Control	7	231.5	105.007	Y
2	2020	Control	7	152.3	69.0821	Y
4	2020	Control	7	121	54.8846	Y
14	2020	Control	7	229	103.873	Y
568	2020	Control	7	145	65.7708	Y
569	2020	Control	7	132	59.8741	Y
582	2020	Control	7	210	95.2543	Y
584	2020	Control	7	150	68.0388	Y
588	2020	Control	7	180	81.6466	Y
593	2020	Control	7	179	81.193	Y
594	2020	Control	7	164.5	74.6159	Y
595	2020	Control	7	189	85.7289	Y
714	2020	Rough-2019	7	220.5	100.017	N
724	2020	Rough-2019	7	239.5	108.635	N
749	2020	Rough-2019	7	227.5	103.192	N
895	2020	Rough	7	189	85.7289	Y
964	2020	Rough	7	135.5	61.4617	Y
965	2020	Rough	7	120	54.431	Y
969	2020	Rough	7	199.5	90.4916	Y
980	2020	Rough	7	148	67.1316	Y
981	2020	Rough	7	209	94.8007	Y
982	2020	Rough	7	74	33.5658	Y
985	2020	Rough	7	205.5	93.2132	Y
988	2020	Rough	7	283.5	128.593	Y
989	2020	Rough	7	40.5	18.3705	Y
994	2020	Rough	7	227.5	103.192	Y
995	2020	Rough	7	172	78.0178	Y
6	2020	Control	8	167	75.7499	Y
7	2020	Control	8	106	48.0808	Y
8	2020	Control	8	107	48.5343	Y
11	2020	Control	8	106	48.0808	Y
17	2020	Control	8	171	77.5642	Y
21	2020	Control	8	120	54.431	Y
510	2020	Control	8	34	15.4221	Y
541	2020	Control	8	122	55.3382	Y
560	2020	Control	8	20	9.07184	Y
561	2020	Control	8	119.5	54.2042	Y
564	2020	Control	8	122	55.3382	Y
565	2020	Control	8	166.5	75.5231	Y
567	2020	Control	8	153	69.3996	Y
571	2020	Control	8	177	80.2858	Y
596	2020	Control	8	120	54.431	Y
599	2020	Control	8	88	39.9161	Y
732	2020	Rough-2019	8	208.5	94.5739	N
891	2020	Rough	8	50.5	22.9064	Y
967	2020	Rough	8	193	87.5433	Y
968	2020	Rough	8	135.5	61.4617	Y
976	2020	Rough	8	216	97.9759	Y
979	2020	Rough	8	154.5	70.08	Y
987	2020	Rough	8	149.5	67.812	Y
992	2020	Rough	8	13	5.8967	Y
993	2020	Rough	8	127.5	57.833	Y
996	2020	Rough	8	241.5	109.542	Y
997	2020	Rough	8	111.5	50.5755	Y
998	2020	Rough	8	142.5	64.6369	Y
999	2020	Rough	8	172	78.0178	Y
640	2019	Control	1	57	25.8547	Y
646	2019	Control	1	150	68.0388	Y
648	2019	Control	1	17	7.71106	Y
652	2019	Control	1	0	0	Y
657	2019	Control	1	129.5	58.7402	Y
664	2019	Control	1	90	40.8233	Y
668	2019	Control	1	114.5	51.9363	Y
677	2019	Control	1	81	36.741	Y
678	2019	Control	1	73	33.1122	Y
682	2019	Control	1	0	0	Y
683	2019	Control	1	140.5	63.7297	Y
690	2019	Control	1	24	10.8862	Y
693	2019	Control	1	137	62.1421	Y
702	2019	Rough	1	0	0	Y
705	2019	Rough	1	70	31.7514	Y
708	2019	Rough	1	54.5	24.7208	Y
717	2019	Rough	1	52	23.5868	Y
718	2019	Rough	1	111	50.3487	Y
731	2019	Rough	1	0	0	Y
734	2019	Rough	1	0	0	Y
740	2019	Rough	1	0	0	Y
746	2019	Rough	1	77	34.9266	Y
748	2019	Rough	1	98	44.452	Y
753	2019	Rough	1	74	33.5658	Y
754	2019	Rough	1	55	24.9476	Y
759	2019	Rough	1	10.5	4.76272	Y
760	2019	Rough	1	34	15.4221	Y
642	2019	Control	2	68.5	31.0711	Y
647	2019	Control	2	78.5	35.607	Y
653	2019	Control	2	56.5	25.6279	Y
654	2019	Control	2	0	0	Y
663	2019	Control	2	124.5	56.4722	Y
665	2019	Control	2	88	39.9161	Y
670	2019	Control	2	73.5	33.339	Y
671	2019	Control	2	0	0	Y
674	2019	Control	2	103.5	46.9468	Y
675	2019	Control	2	113.5	51.4827	Y
676	2019	Control	2	115	52.1631	Y
680	2019	Control	2	142	64.4101	Y
681	2019	Control	2	99	44.9056	Y
704	2019	Rough	2	26	11.7934	Y
720	2019	Rough	2	0	0	Y
724	2019	Rough	2	109.5	49.6683	Y
725	2019	Rough	2	0	0	Y
727	2019	Rough	2	0	0	Y
729	2019	Rough	2	0	0	Y
730	2019	Rough	2	49	22.226	Y
732	2019	Rough	2	40.5	18.3705	Y
741	2019	Rough	2	0	0	Y
744	2019	Rough	2	0	0	Y
749	2019	Rough	2	48	21.7724	Y
750	2019	Rough	2	0	0	Y
757	2019	Rough	2	28	12.7006	Y
656	2019	Control	3	109.5	49.6683	Y
658	2019	Control	3	56	25.4012	Y
659	2019	Control	3	40	18.1437	Y
660	2019	Control	3	77.5	35.1534	Y
662	2019	Control	3	94.5	42.8644	Y
666	2019	Control	3	66.5	30.1639	Y
669	2019	Control	3	92	41.7305	Y
679	2019	Control	3	74.5	33.7926	Y
684	2019	Control	3	87.5	39.6893	Y
685	2019	Control	3	80	36.2874	Y
687	2019	Control	3	69.5	31.5246	Y
689	2019	Control	3	108.5	49.2147	Y
691	2019	Control	3	69	31.2978	Y
692	2019	Control	3	86	39.0089	Y
707	2019	Rough	3	84.5	38.3285	Y
709	2019	Rough	3	27.5	12.4738	Y
712	2019	Rough	3	96.5	43.7716	Y
713	2019	Rough	3	61	27.6691	Y
719	2019	Rough	3	0	0	Y
722	2019	Rough	3	65	29.4835	Y
723	2019	Rough	3	11.5	5.21631	Y
728	2019	Rough	3	0	0	Y
733	2019	Rough	3	114	51.7095	Y
735	2019	Rough	3	0	0	Y
736	2019	Rough	3	54.5	24.7208	Y
738	2019	Rough	3	94.5	42.8644	Y
743	2019	Rough	3	81.5	36.9677	Y
745	2019	Rough	3	0	0	Y
752	2019	Rough	3	23	10.4326	Y
641	2019	Control	4	84.5	38.3285	Y
643	2019	Control	4	119	53.9774	Y
644	2019	Control	4	98.5	44.6788	Y
645	2019	Control	4	72.5	32.8854	Y
649	2019	Control	4	102	46.2664	Y
650	2019	Control	4	120	54.431	Y
651	2019	Control	4	155.5	70.5336	Y
655	2019	Control	4	151	68.4924	Y
672	2019	Control	4	108.5	49.2147	Y
673	2019	Control	4	9.5	4.30912	Y
694	2019	Control	4	168.5	76.4303	Y
695	2019	Control	4	154.5	70.08	Y
696	2019	Control	4	45.5	20.6384	Y
697	2019	Control	4	187.5	85.0485	Y
698	2019	Control	4	27.5	12.4738	Y
699	2019	Control	4	78	35.3802	Y
703	2019	Rough	4	32.5	14.7417	Y
706	2019	Rough	4	23.5	10.6594	Y
711	2019	Rough	4	76	34.473	Y
714	2019	Rough	4	157	71.2139	Y
715	2019	Rough	4	135	61.2349	Y
716	2019	Rough	4	128	58.0598	Y
737	2019	Rough	4	110.5	50.1219	Y
739	2019	Rough	4	159.5	72.3479	Y
742	2019	Rough	4	166	75.2963	Y
747	2019	Rough	4	0	0	Y
751	2019	Rough	4	93.5	42.4109	Y
755	2019	Rough	4	113.5	51.4827	Y
756	2019	Rough	4	160	72.5747	Y
758	2019	Rough	4	81	36.741	Y
