# Supplementary material for: Thinking inside the box: Restoring the propolis envelope facilitates honey bee social immunity
Source: PLoS One. 2024 Jan 31;19(1):e0291744. doi: 10.1371/journal.pone.0291744 (PMC10830010; doi:10.1371/journal.pone.0291744)
Supplement: S11 Table — Immune gene expression was measured in young bees collected from migratory colonies. qPCR was used to quantify the expression of immune genes defensin-1, abaecin, hymenoptaecin, AmPPO, and AmEater Reference genes included ß-actin and Pros54. (XLSX) [file pone.0291744.s013.xlsx]

## Sheet: Sheet1
Year	Date	Date Format	February data	Maxwell ID	Colony	Treatment	Yard	Include	Propolis score	Propolis group	Scored	Gene data	Genes complete	Beta actin	Pros54	AvgRef	ß-actin (AmP/Def)	Pros54 (AmP/Def)	AvgRef (AmP/Def)	Abaecin	AmEater	Hymenoptaecin	Bartonella	B. asteroides	Firm 4	Firm 5	S. alvi	UniBact	AmPPO	Defensin-1	Crithidia	relAbAvg	relEaterAvg	relHymAvg	relBartAvg	relBasterAvg	relFirm4Avg	relFirm5Avg	relSalviAvg	relUniBAvg	relAmPPOAvg	relDef1Avg	relCrithAvg	Total gene	logABPVcopy	logBQCVcopy	logCBPVcopy	logDWV-Acopy	logDWV-Bcopy
2	2023-02-21	2023-02-21	Y		1	Control	5	Y	na			Y	Y	17.47	19.58	18.53				17.21	22.35	17.32	23.07	19.77	18.86	18.45	19.92	14.72	22.61	14.93	40	-2.37	2.77	-2.26	3.49	0.19	-0.72	-1.13	0.35	-4.85	3.04	-4.64	20.42	5.58596
2	2023-02-21	2023-02-21	Y		2	Control	5	Y	2	low	Y	Y	Y	17.52	19.61	18.56				18.13	22.83	19.92	23.74	19.66	19.19	18.76	19.44	14.72	21.71	15.3	40	-1.48	3.22	0.31	4.13	0.05	-0.42	-0.85	-0.17	-4.89	2.1	-4.31	20.39	5.28854
2	2023-02-21	2023-02-21	Y		3	Control	5	Y	2.4375	low	Y	Y	Y	17.55	19.75	18.65				17.06	22.84	18.31	24.79	20.13	18.75	19.07	19.75	14.79	22.67	15.55	40	-2.69	3.09	-1.44	5.04	0.38	-1	-0.68	0	-4.96	2.92	-4.2	20.25	5.40097
2	2023-02-21	2023-02-21	Y		4	Control	5	Y	na			Y	Y	17.78	19.83	18.81				17.09	22.89	16.62	23.14	19.63	18.61	17.72	19.8	14.01	22.9	15.96	40	-2.74	3.06	-3.2	3.31	-0.2	-1.22	-2.1	-0.03	-5.82	3.08	-3.87	20.17	8.8871
2	2023-02-21	2023-02-21	Y		14	Control	5	Y	na			Y	Y	17.56	19.66	18.61				18.92	23.01	21.45	21.71	18.73	18.11	17.19	18.66	13.88	21.91	15.07	40	-0.74	3.35	1.8	2.05	-0.92	-1.55	-2.47	-1	-5.78	2.26	-4.59	20.34	12.6022
2	2023-02-21	2023-02-21	Y		17	Control	5	Y	1.9375	low	Y	Y	Y	18.67	20.52	19.6				19.32	23.75	22.54	23.59	19.8	18.73	18.34	19.01	14.15	22.76	16.5	18.72	-1.2	3.22	2.02	3.06	-0.72	-1.79	-2.18	-1.52	-6.37	2.23	-4.03	-1.8	12.6247
2	2023-02-21	2023-02-21	Y		21	Control	5	Y	na			Y	Y	17.67	19.7	18.68				18.58	22.65	18.93	24.46	20.41	18.93	19.22	20.05	14.65	22.8	15.67	19.49	-1.12	2.95	-0.77	4.76	0.71	-0.77	-0.48	0.35	-5.05	3.1	-4.03	-0.21	4.53282
2	2023-02-21	2023-02-21	Y		542	Control	5	Y	na			Y	Y	18.44	20.35	19.4				17.93	23.11	17.53	27.51	20.5	18.78	17.78	19.07	14.18	22.54	16.02	40	-2.42	2.76	-2.82	7.16	0.15	-1.57	-2.57	-1.28	-6.17	2.19	-4.33	19.65	12.2438
2	2023-02-21	2023-02-21	Y		543	Control	5	Y	na			Y	Y	18.64	20.49	19.56				18.15	23.65	19.68	23.21	20.51	18.4	18.54	20.43	15.1	23.02	16.04	40	-2.33	3.16	-0.81	2.72	0.02	-2.08	-1.95	-0.06	-5.39	2.53	-4.45	19.51	10.2723
2	2023-02-21	2023-02-21	Y		545	Control	5	Y	1.5625	low	Y	Y	Y	17.76	19.79	18.78				17.19	23	19.94	21.95	19.83	18.31	18.2	19.23	14.16	22.83	15.28	40	-2.6	3.21	0.15	2.15	0.04	-1.49	-1.6	-0.56	-5.63	3.04	-4.51	20.21	8.51256
2	2023-02-21	2023-02-21	Y		557	Control	5	Y	1.125	low	Y	Y	Y	18.15	20.16	19.16				19.78	23.52	22.28	20.93	19.5	18.32	17.95	18.71	14.49	22.62	15.59	36.23	-0.38	3.36	2.12	0.77	-0.66	-1.84	-2.21	-1.45	-5.67	2.46	-4.57	16.07	13.1054
2	2023-02-21	2023-02-21	Y		560	Control	5	Y	2.4375	low	Y	Y	Y	18.14	20.21	19.18				17.68	23.66	19.31	23.11	18.45	17.98	17.78	18.44	14.44	23.24	16.32	40	-2.53	3.45	-0.91	2.9	-1.76	-2.24	-2.43	-1.77	-5.77	3.02	-3.89	19.79	17.0444
2	2023-02-21	2023-02-21	Y		562	Control	5	Y	2.0625	low	Y	Y	Y	17.77	19.86	18.82				17.54	23.45	18.71	27.06	20.66	18.75	18.74	19.58	15.01	22.86	15.57	40	-2.32	3.58	-1.16	7.2	0.79	-1.11	-1.12	-0.28	-4.86	3	-4.29	20.14	6.13127
2	2023-02-21	2023-02-21	Y		563	Control	5	Y	3.125	medium	Y	Y	Y	17.93	19.88	18.9				17.19	23.27	18.49	25.07	19.72	18.65	18.14	19.97	14.79	22.58	15.22	40	-2.69	3.39	-1.38	5.19	-0.15	-1.23	-1.73	0.09	-5.09	2.7	-4.66	20.12	7.73943
2	2023-02-21	2023-02-21	Y		566	Control	5	Y	na			Y	Y	17.64	19.75	18.69				19.44	23.35	22.6	23.44	19.97	18.47	18.44	18.58	13.89	21.61	15.48	40	-0.31	3.6	2.85	3.69	0.22	-1.28	-1.31	-1.17	-5.86	1.86	-4.27	20.25	8.09397
2	2023-02-21	2023-02-21	Y		567	Control	5	Y	1.9375	low	Y	Y	Y	17.72	19.7	18.71				18.3	23.13	18.25	25.02	20.14	18.67	18.15	19.91	14.59	22.56	15.41	40	-1.4	3.43	-1.45	5.32	0.44	-1.03	-1.55	0.21	-5.11	2.86	-4.29	20.3	6.5969
2	2023-02-21	2023-02-21	Y		568	Control	5	Y	2.625	low	Y	Y	Y	17.64	19.84	18.74				17.84	22.36	20.54	24.13	19.62	18.64	18.4	19.91	14.99	21.93	15.01	40	-2	2.52	0.69	4.29	-0.22	-1.2	-1.45	0.07	-4.85	2.08	-4.84	20.16	7.19797
2	2023-02-21	2023-02-21	Y		571	Control	5	Y	na			Y	Y	17.96	19.78	18.87				18.63	23.47	20.52	24.43	19.12	18.57	17.42	19.11	14.08	22.41	15.38	35.96	-1.15	3.69	0.74	4.65	-0.66	-1.21	-2.36	-0.67	-5.7	2.63	-4.4	16.18	10.6581
2	2023-02-21	2023-02-21	Y		581	Control	5	Y	na			Y	Y	17.6	19.72	18.66				17.77	22.83	18.51	23.98	19.45	18.88	18.25	20.19	14.67	22.5	15.03	40	-1.95	3.11	-1.22	4.25	-0.27	-0.84	-1.48	0.47	-5.06	2.77	-4.69	20.28	6.55987
2	2023-02-21	2023-02-21	Y		584	Control	5	Y	na			Y	Y	17.65	19.74	18.7				18.08	23.56	19.24	28.99	19.85	18.33	17.97	19.44	14.52	22.4	15.55	40	-1.66	3.82	-0.5	9.25	0.11	-1.41	-1.77	-0.3	-5.22	2.66	-4.19	20.26	8.22729
2	2023-02-21	2023-02-21	Y		585	Control	5	Y	na			Y	Y	18	19.92	18.96				18.14	23.6	20.49	24.48	20.35	18.6	19.05	19.53	14.73	22.5	15.48	35.74	-1.78	3.68	0.57	4.56	0.43	-1.32	-0.87	-0.39	-5.19	2.58	-4.44	15.82	6.41937
2	2023-02-21	2023-02-21	Y		588	Control	5	Y	1.6875	low	Y	Y	Y	18.08	20.05	19.07				17.36	23.66	20.45	23.15	19.51	17.3	17.61	18.64	13.77	22.77	15.65	40	-2.69	3.61	0.4	3.1	-0.54	-2.75	-2.44	-1.41	-6.28	2.72	-4.4	19.95	16.3816
2	2023-02-21	2023-02-21	Y		592	Control	5	Y	1.375	low	Y	Y	Y	18.22	19.94	19.08				16.88	23.56	16.96	22.08	19.02	17.85	16.89	18.16	14.3	22.47	15.59	35.41	-3.06	3.62	-2.98	2.14	-0.92	-2.08	-3.05	-1.78	-5.64	2.53	-4.34	15.47	18.0634
2	2023-02-21	2023-02-21	Y		593	Control	5	Y	na			Y	Y	18.63	20.44	19.53				20.67	23.75	20.64	24.6	20.08	17.68	17.77	19.53	14.37	22.97	15.22	18.29	0.23	3.31	0.2	4.16	-0.36	-2.76	-2.67	-0.91	-6.07	2.53	-5.22	-2.15	16.3567
2	2023-02-21	2023-02-21	Y		594	Control	5	Y	5.6875	medium	Y	Y	Y	18.05	20.35	19.2				18.13	23.55	19.57	27.82	20.4	18.14	18.29	19.33	14.67	22.58	15.6	40	-2.22	3.2	-0.77	7.48	0.05	-2.21	-2.06	-1.02	-5.68	2.24	-4.74	19.65	11.7961
2	2023-02-21	2023-02-21	Y		596	Control	5	Y	1.5625	low	Y	Y	Y	18.32	20.35	19.34				18.79	23.85	18.14	26.53	20.5	18.43	18.81	19.23	14.47	22.58	14.69	40	-1.57	3.5	-2.21	6.18	0.14	-1.92	-1.54	-1.12	-5.89	2.22	-5.66	19.65	9.78696
2	2023-02-21	2023-02-21	Y		599	Control	5	Y	1.875	low	Y	Y	Y	18.08	19.79	18.94				18.64	23.25	21.24	21.46	19.72	17.78	17.74	19.64	14.08	22.28	15.14	40	-1.16	3.46	1.45	1.67	-0.07	-2.01	-2.05	-0.16	-5.71	2.49	-4.65	20.21	10.6501
2	2023-02-21	2023-02-21	Y		708	Rough	5	Y	3.375	medium	Y	Y	Y	18.17	19.83	19				17.87	23.89	19.14	23.38	19.85	18.44	17.47	19.83	13.88	22.47	14.77	40	-1.97	4.05	-0.69	3.55	0.02	-1.39	-2.36	0	-5.95	2.64	-5.07	20.17	9.8261
2	2023-02-21	2023-02-21	Y		711	Rough	5	Y	7.5	high	Y	Y	Y	17.78	19.9	18.84				18.66	22.99	20.04	24.79	20.27	18.64	18.51	19.57	13.9	21.8	14.63	40	-1.24	3.09	0.14	4.89	0.37	-1.26	-1.39	-0.33	-6	1.9	-5.27	20.1	7.08027
2	2023-02-21	2023-02-21	Y		714	Rough	5	Y	7.9375	high	Y	Y	Y	18.42	20.02	19.22				20.57	22.97	19.97	24.15	20.61	19.4	17.84	20	13.99	21.68	15.2	40	0.55	2.95	-0.05	4.13	0.59	-0.62	-2.18	-0.02	-6.03	1.66	-4.82	19.98	7.80383
2	2023-02-21	2023-02-21	Y		724	Rough	5	Y	7.5	high	Y	Y	Y	18.04	20.02	19.03				19.57	22.97	21.58	23.24	20.52	18.52	18.63	19.78	14.71	21.54	15.83	40	-0.46	2.95	1.56	3.21	0.5	-1.5	-1.39	-0.24	-5.31	1.51	-4.2	19.98	7.44538
2	2023-02-21	2023-02-21	Y		732	Rough	5	Y	8.4375	high	Y	Y	Y	17.88	20.25	19.07				18.72	22.76	16.34	25.62	20.2	18.86	17.9	19.9	14.5	22.96	14.76	40	-1.53	2.51	-3.91	5.36	-0.05	-1.39	-2.36	-0.35	-5.75	2.71	-5.49	19.75	10.0887
2	2023-02-21	2023-02-21	Y		749	Rough	5	Y	6.0625	high	Y	Y	Y	17.86	20.24	19.05				18.6	23.18	17.41	24.88	21.03	18.91	18.44	20.28	14.41	22.68	15.27	40	-1.64	2.94	-2.83	4.64	0.78	-1.33	-1.81	0.04	-5.84	2.44	-4.97	19.76	7.61558
2	2023-02-21	2023-02-21	Y		890	Rough	5	Y	na			Y	Y	17.57	19.57	18.57				17.83	23.07	20.53	24.7	20.44	19.79	19.34	19.44	14.84	21.87	14.87	35.92	-1.74	3.5	0.96	5.13	0.87	0.22	-0.23	-0.13	-4.73	2.3	-4.7	16.35	3.7014
2	2023-02-21	2023-02-21	Y		891	Rough	5	Y	na			Y	Y	17.91	19.85	18.88				18.62	23.4	18.38	23.41	20.04	18.95	18.1	20.33	14.47	23.05	14.69	40	-1.23	3.55	-1.47	3.56	0.19	-0.9	-1.75	0.48	-5.38	3.2	-5.16	20.15	6.90802
2	2023-02-21	2023-02-21	Y		894	Rough	5	Y	na			Y	Y	17.61	19.66	18.64				20.5	22.79	20.93	22.47	19.26	18.41	17.56	18.7	13.82	22.57	15.25	17.5	0.84	3.13	1.26	2.81	-0.41	-1.25	-2.11	-0.96	-5.84	2.91	-4.41	-2.16	10.1119
2	2023-02-21	2023-02-21	Y		895	Rough	5	Y	na			Y	Y	17.9	19.75	18.82				19.51	22.83	18.87	26.34	19.92	18.06	17.57	19.17	13.86	22.78	15.81	40	-0.24	3.08	-0.88	6.59	0.17	-1.69	-2.18	-0.58	-5.89	3.03	-3.94	20.25	10.1522
2	2023-02-21	2023-02-21	Y		896	Rough	5	Y	na			Y	Y	18.71	20.59	19.65				18.92	23.47	17.64	25.97	20.74	19.72	18.74	19.92	14.6	22.87	15.16	40	-1.67	2.88	-2.95	5.38	0.15	-0.87	-1.85	-0.67	-5.99	2.28	-5.43	19.41	7.949
2	2023-02-21	2023-02-21	Y		897	Rough	5	Y	7.375	high	Y	Y	Y	18.14	20.32	19.23				16.95	23	20.35	25.61	19.94	18.01	17.56	19.76	13.48	22.15	15.14	40	-3.37	2.68	0.03	5.28	-0.38	-2.32	-2.77	-0.56	-6.84	1.82	-5.18	19.68	14.6157
2	2023-02-21	2023-02-21	Y		898	Rough	5	Y	7.625	high	Y	Y	Y	18.12	19.87	19				19	23.19	17.48	22.07	19.68	18.83	17.96	19.58	14.29	22.83	15.58	26.25	-0.87	3.32	-2.39	2.2	-0.19	-1.04	-1.91	-0.29	-5.58	2.96	-4.29	6.38	8.39536
2	2023-02-21	2023-02-21	Y		946	Rough	5	Y	7.9375	high	Y	Y	Y	16.99	19.55	18.27				18.54	22.19	18.49	23.51	20.58	18.53	17.29	18.93	13.18	21.25	14.98	40	-1.01	2.64	-1.07	3.95	1.02	-1.02	-2.26	-0.62	-6.37	1.7	-4.58	20.45	8.91253
2	2023-02-21	2023-02-21	Y		947	Rough	5	Y	na			Y	Y	17.92	19.92	18.92				17.46	22.99	21.05	31.28	19.67	17.5	17.66	19.3	13.59	22.23	16.28	36.25	-2.46	3.07	1.13	11.36	-0.25	-2.42	-2.26	-0.62	-6.33	2.31	-3.64	16.33	12.8681
2	2023-02-21	2023-02-21	Y		963	Rough	5	Y	8.0625	high	Y	Y	Y	18.11	20.31	19.21				18	23.04	19.34	21.78	18.81	17.84	17.53	19.26	13.52	22.86	14.83	35.77	-2.31	2.74	-0.97	1.48	-1.5	-2.47	-2.77	-1.05	-6.78	2.55	-5.48	15.47	17.619
2	2023-02-21	2023-02-21	Y		969	Rough	5	Y	na			Y	Y	17.75	19.94	18.84				16.97	23.12	22.29	21.55	19.35	17.69	16.69	19.08	13.04	22.77	15.37	36	-2.97	3.19	2.36	1.62	-0.59	-2.25	-3.25	-0.86	-6.9	2.83	-4.57	16.06	17.9161
2	2023-02-21	2023-02-21	Y		971	Rough	5	Y	na			Y	Y	17.81	20.13	18.97				16.89	22.9	19.3	24.02	21.71	19.9	19.59	21.23	13.68	21.62	15.75	40	-3.24	2.77	-0.84	3.89	1.58	-0.24	-0.55	1.09	-6.46	1.49	-4.38	19.87	3.51677
2	2023-02-21	2023-02-21	Y		974	Rough	5	Y	7.875	high	Y	Y	Y	17.68	20.18	18.93				19.67	23.27	21.36	21.8	20.53	19.62	18.57	20.65	14.12	23.28	15.56	24.76	-0.51	3.09	1.18	1.62	0.35	-0.56	-1.61	0.47	-6.06	3.1	-4.62	4.58	6.35867
2	2023-02-21	2023-02-21	Y		975	Rough	5	Y	na			Y	Y	18.76	20.54	19.65				17.4	23.84	21.14	24.93	20.78	19.29	18.5	19.79	14.13	22.29	15.46	35.96	-3.14	3.29	0.6	4.39	0.23	-1.25	-2.04	-0.75	-6.41	1.75	-5.08	15.42	9.07299
2	2023-02-21	2023-02-21	Y		977	Rough	5	Y	7.3125	high	Y	Y	Y	17.52	19.65	18.59				17.82	22.56	18.92	23.03	19.49	18.83	18.36	19.8	14.53	22.3	15.11	35.95	-1.83	2.91	-0.73	3.38	-0.16	-0.82	-1.29	0.15	-5.12	2.65	-4.54	16.3	6.32528
2	2023-02-21	2023-02-21	Y		979	Rough	5	Y	na			Y	Y	17.53	19.74	18.64				17.65	22.86	20.85	21.66	19.14	18.28	17.4	19.7	14	22.83	15.04	18.95	-2.09	3.12	1.11	1.92	-0.61	-1.46	-2.35	-0.04	-5.74	3.09	-4.71	-0.79	10.668
2	2023-02-21	2023-02-21	Y		980	Rough	5	Y	7.875	high	Y	Y	Y	18.05	19.85	18.95				18.03	23.6	18.84	23.79	19.59	18.96	17.77	18.89	13.79	22.53	15.65	40	-1.83	3.75	-1.01	3.93	-0.26	-0.89	-2.08	-0.97	-6.07	2.68	-4.2	20.15	9.30317
2	2023-02-21	2023-02-21	Y		981	Rough	5	Y	7.6875	high	Y	Y	Y	17.41	19.69	18.55				18.74	23.14	19.95	22.85	19.89	19.11	18.08	19.23	13.6	21.73	15.57	40	-0.95	3.45	0.26	3.17	0.2	-0.57	-1.6	-0.45	-6.09	2.04	-4.12	20.31	6.86365
2	2023-02-21	2023-02-21	Y		982	Rough	5	Y	na			Y	Y	17.73	19.66	18.69				18.32	22.65	18.17	18.64	17.93	18.27	16.34	19.13	13.45	22.62	15.06	40	-1.34	2.99	-1.48	-1.02	-1.72	-1.39	-3.32	-0.53	-6.21	2.96	-4.6	20.34	19.3736
2	2023-02-21	2023-02-21	Y		987	Rough	5	Y	8.0625	high	Y	Y	Y	17.92	20.1	19.01				18.24	23.49	22.6	26.18	19.38	17.94	17.26	18.37	13.35	22.01	15.8	40	-1.86	3.39	2.5	6.08	-0.72	-2.16	-2.84	-1.73	-6.75	1.91	-4.3	19.9	16.6086
2	2023-02-21	2023-02-21	Y		989	Rough	5	Y	6.6875	high	Y	Y	Y	17.69	19.82	18.76				18.47	23.07	18.96	22.96	18.73	18.16	16.29	18.77	13.34	22.96	15.79	40	-1.35	3.24	-0.87	3.14	-1.09	-1.66	-3.53	-1.06	-6.48	3.14	-4.03	20.18	19.0387
2	2023-02-21	2023-02-21	Y		996	Rough	5	Y	na			Y	Y	17.42	19.65	18.53				17.38	23.69	19.43	22.61	19.34	18.95	17.35	18.77	13.64	21.64	14.74	18.98	-2.27	4.04	-0.22	2.96	-0.31	-0.7	-2.3	-0.88	-6.01	1.99	-4.91	-0.67	9.75768
2	2023-02-21	2023-02-21	Y		998	Rough	5	Y	na			Y	Y	17.72	19.95	18.84				17.77	23.35	18.53	24.24	19.23	18.88	17.7	19.03	14.01	23.33	15.43	35.47	-2.19	3.4	-1.43	4.29	-0.72	-1.07	-2.25	-0.92	-5.94	3.38	-4.53	15.52	10.4467
2	2023-02-21	2023-02-21	Y		B724	Rough	5	Y	8.625	high	Y	Y	Y	18.59	20.6	19.59				18.94	24.48	18.23	30.1	20.61	19.08	19.3	19.42	14.1	21.66	15.28	40	-1.66	3.88	-2.37	9.5	0.01	-1.51	-1.3	-1.18	-6.49	1.07	-5.31	19.4	8.57063
1	2023-02-20	2023-02-20	Y	20	677	Control	1					Y	N	22.54	22.45	22.5	21	22.98	21.99	21.49	26.68	24.77	22.36	20.27	20.48	17.56	19.25	14.93	40	20.11		-1.01	4.19	2.28	-0.14	-2.23	-2.02	-4.94	-3.25	-7.57	18.01	-1.88		50.0592
1	2023-02-20	2023-02-20	Y	53	648	Control	1					Y	N	18.55	20.07	19.31	17.89	20.58	19.24	19.92	22.76	17.92	26.88	19.45	17.55	15.58	19.18	13.43	34.14	17.6		0.61	3.45	-1.39	7.57	0.14	-1.76	-3.73	-0.13	-5.88	14.91	-1.64		18.6632
1	2023-02-20	2023-02-20	Y	59	668	Control	1	Y	2.08	low	Y	Y	N	20.36	22.11	21.24	18.52	20.64	19.58	21.57	23.95	19.35	26.27	20.45	19.38	18.23	19.69	14.95	40	16.57		0.34	2.72	-1.89	5.04	-0.79	-1.86	-3.01	-1.55	-6.29	20.42	-3.01		16.3734
1	2023-02-20	2023-02-20	Y	65	690	Control	1					Y	N	18.62	21.23	19.93	17.06	20.2	18.63	20.76	22.33	21.91	25.48	20.17	34.53	18.26	20.21	15.83	35.22	17.22		0.84	2.41	1.99	5.56	0.25	14.61	-1.67	0.29	-4.1	16.59	-1.41		4.86218
1	2023-02-20	2023-02-20	Y	69	683	Control	1	Y	1.5	low	Y	Y	N	19.57	21.87	20.72	19.3	21.85	20.57	18.55	23.44	19.39	24.56	19.13	37.57	17.25	19.13	15.22	36	18.73		-2.17	2.72	-1.33	3.84	-1.59	16.85	-3.47	-1.59	-5.5	15.42	-1.84		17.1717
1	2023-02-20	2023-02-20	Y	73	693	Control	1	Y	1.83	low	Y	Y	N	19.24	21.7	20.47	21.86	25.03	23.45	18.96	22.7	20.86	26.64	18.9	40	16.66	18.74	14.95	40	22.5		-1.51	2.23	0.39	6.17	-1.57	19.53	-3.81	-1.73	-5.52	16.56	-0.95		20.3259
1	2023-02-20	2023-02-20	Y	76	678	Control	1	Y	2	low	Y	Y	N	18.78	21.41	20.1	17.53	20.58	19.05	19.5	22.95	19.42	25.87	20.78	36.81	16.99	19.25	14.87	36.01	17.66		-0.6	2.86	-0.68	5.78	0.69	16.72	-3.11	-0.85	-5.23	16.96	-1.39		11.0744
1	2023-02-20	2023-02-20	Y	3	748	Rough	1	Y	5.83	medium	Y	Y	N	20.16	22.03	21.1	17.96	20.59	19.28	21.99	24.94	24.46	21.58	18.23	17.47	16.47	18.46	13.56	36	16.63		0.9	3.85	3.37	0.49	-2.87	-3.63	-4.63	-2.64	-7.54	16.72	-2.65		51.3976
1	2023-02-20	2023-02-20	Y	9	760	Rough	1	Y	6.25	high	Y	Y	N	20.51	21.7	21.11	16.49	18.6	17.54	20.61	25.48	23.86	21.14	17.77	16.81	15.56	16.9	12.85	33.98	18.15		-0.5	4.38	2.76	0.04	-3.34	-4.3	-5.55	-4.21	-8.26	16.44	0.61		96.1548
1	2023-02-20	2023-02-20	Y	19	746	Rough	1	Y	5.75	medium	Y	Y	N	21.03	21.76	21.4	20.25	21.99	21.12	20.75	25.84	22.18	20.07	18.06	17.49	15.9	17.95	13.45	36.88	18.46		-0.65	4.45	0.79	-1.33	-3.34	-3.91	-5.5	-3.45	-7.95	15.75	-2.67		83.8556
1	2023-02-20	2023-02-20	Y	39	717	Rough	1	N	5.75	medium	Y	Y	N	17.69	22.93	20.31	17.38	20.29	18.84	19.41	21.45	20.53	22.94	19	18.15	17.34	19.67	13.74	33.38	17.51		-0.9	1.14	0.22	2.63	-1.31	-2.16	-2.97	-0.64	-6.57	14.55	-1.33		16.5038
1	2023-02-20	2023-02-20	Y	71	731	Rough	1	Y	3.92	medium	Y	Y	N	20.2	22.12	21.16	18.88	21.4	20.14	18.99	23.81	17.25	29.68	19.68	37.54	17.75	19.98	16.08	35.61	17.71		-2.17	2.65	-3.91	8.52	-1.48	16.38	-3.41	-1.18	-5.08	15.46	-2.43		15.6875
1	2023-02-20	2023-02-20	Y	78	740	Rough	1	Y	5.17	medium	Y	Y	N	20.42	22.62	21.52	19.68	21.82	20.75	19.92	24.02	18.8	24.19	19.66	31.28	17.89	18.58	15.58	40	18.5		-1.6	2.5	-2.72	2.67	-1.86	9.76	-3.63	-2.94	-5.94	19.25	-2.25		23.843
1	2023-08-19	2023-08-19	N	20	677	Control	1	Y	5.63	medium	Y	Y	Y	19.7	21.74	20.72				20.53	23.17	18.63	19.2	18.78	16.24	16.03	17.99	13.71	30.8	31.82	40	-0.19	2.45	-2.09	-1.52	-1.94	-4.48	-4.7	-2.73	-7.01	10.08	11.09	19.28	61.6475	1	9.2648	1	1	1
1	2023-08-19	2023-08-19	N	53	648	Control	1	Y	1.46	low	Y	Y	Y	18	20.7	19.35				17.52	21.98	16.48	19.67	18.06	16.25	15.34	19.67	12.42	27.08	28.72	35.07	-1.82	2.63	-2.87	0.33	-1.28	-3.09	-4.01	0.33	-6.92	7.73	9.37	15.72	28.6457	1	8.6679	4.5244	4.8003	10.9214
1	2023-08-19	2023-08-19	N	59	668	Control	1	Y	1.75	low	Y	Y	Y	26.61	26.49	26.55				24.71	28.91	24.2	23.87	20.75	19.84	17.55	23.73	14.35	27.06	30.25	17.38	-1.84	2.37	-2.35	-2.68	-5.8	-6.71	-9	-2.82	-12.2	0.51	3.7	-9.17	685.877	3.677	8.8025	4.0272	7.206	6.8149
1	2023-08-19	2023-08-19	N	65	690	Control	1	Y	1.56	low	Y	Y	Y	20.26	22.41	21.33				17.69	23.28	18.91	18.29	17.56	15.87	15.28	17.32	12.7	25.08	26.67	40	-3.64	1.94	-2.43	-3.05	-3.78	-5.46	-6.05	-4.02	-8.64	3.75	5.34	18.67	148.517	4.587	7.484	4.1417	5.4187	5.7078
1	2023-08-19	2023-08-19	N	69	683	Control	1	Y	1.5	low	Y	Y	Y	19.27	21.5	20.39				17.52	21.73	18.07	17.61	17.54	15.86	15.39	17.62	12.68	28.38	29.92	19.93	-2.86	1.34	-2.32	-2.77	-2.85	-4.53	-5	-2.77	-7.71	8	9.54	-0.45	75.955	4.263	6.8693	4.0256	5.0035	5.6513
1	2023-08-19	2023-08-19	N	73	693	Control	1	Y	1.75	low	Y	Y	Y	18.86	21.51	20.19				17.45	21.63	16.31	18.31	18.57	16.54	15.67	17.52	12.54	35.4	22.88	40	-2.73	1.44	-3.88	-1.88	-1.61	-3.65	-4.52	-2.66	-7.65	15.21	2.7	19.81	48.5502	4.868	6.4031	4.1436	4.8772	5.3655
1	2023-08-19	2023-08-19	N	76	678	Control	1	Y	1.5	low	Y	Y	Y	19.38	21.73	20.55				17.19	22.62	16.79	18.39	17.64	15.71	13.92	17.02	12.16	27.86	29.73	40	-3.37	2.06	-3.76	-2.16	-2.92	-4.84	-6.64	-3.54	-8.39	7.3	9.18	19.45	152.043	3.72	8.7451	1	4.3015	5.2459
1	2023-08-19	2023-08-19	N		640	Control	1	Y	2.13	low	Y	Y	Y	20.63	21.78	21.21				20.6	25.05	18.16	19.67	19.89	16.41	16.03	17.97	14	40	26.33	21.98	-0.61	3.84	-3.05	-1.54	-1.32	-4.8	-5.18	-3.24	-7.21	18.79	5.12	0.77	78.9624	1	8.4967	1	3.7051	4.5734
1	2023-08-19	2023-08-19	N		646	Control	1	Y	2.5	low	Y	Y	Y	19.14	21.62	20.38				19.69	22.02	20.63	17.51	17.71	15.67	15.38	17.13	12.29	40	29.33	40	-0.69	1.64	0.25	-2.87	-2.67	-4.7	-5	-3.25	-8.08	19.62	8.96	19.62	81.1807	1	8.0413	4.2249	4.7396	5.6664
1	2023-08-19	2023-08-19	N		652	Control	1	N				N	Y
1	2023-08-19	2023-08-19	N		657	Control	1	Y	1.17	low	Y	Y	Y	18.54	22.35	20.45				18.11	22.1	17.69	20.43	17.98	15.51	14.74	17.59	11.74	40	29.61	40	-2.34	1.65	-2.76	-0.02	-2.47	-4.94	-5.71	-2.85	-8.71	19.55	9.16	19.55	96.8066	4.082	7.6335	4.1588	5.3667	5.7287
1	2023-08-19	2023-08-19	N		664	Control	1	Y	1.19	low	Y	Y	Y	20.12	23.33	21.73				18.94	23.82	18.16	19.37	18.79	16.62	16.47	18.43	13.84	40	29	40	-2.79	2.1	-3.57	-2.36	-2.94	-5.11	-5.26	-3.3	-7.88	18.27	7.27	18.27	95.5116	4.848	9.4222	4.1976	5.625	8.6791
1	2023-08-19	2023-08-19	N		682	Control	1	Y	2.88	low	Y	Y	Y	25.14	26.68	25.91				24.66	29.6	23.79	22.44	21.8	21.45	19.83	22.18	16.54	27.08	40	19.55	-1.25	3.69	-2.12	-3.47	-4.11	-4.46	-6.08	-3.73	-9.37	1.17	14.09	-6.36	131.275	1	4.2016	1	1	1
1	2023-08-19	2023-08-19	N	3	748	Rough	1	Y	4.63	medium	Y	Y	Y	18.15	20.85	19.5				18.25	20.97	17.22	19.22	18.27	16.76	16.37	17.86	13.53	28.05	20.3	40	-1.25	1.47	-2.28	-0.27	-1.23	-2.73	-3.13	-1.64	-5.97	8.56	0.81	20.5	22.057	1	9.0114	1	3.7065	1
1	2023-08-19	2023-08-19	N	9	760	Rough	1	Y	4.19	medium	Y	Y	Y	18.41	20.93	19.67				18.83	21.46	15.77	18.51	16.62	14.85	14.28	17.15	12.21	26.15	26.76	40	-0.84	1.79	-3.9	-1.16	-3.06	-4.82	-5.4	-2.53	-7.46	6.47	7.09	20.33	86.8208	1	8.173	1	1	1
1	2023-08-19	2023-08-19	N	19	746	Rough	1	Y	3.29	medium	Y	Y	Y	18.34	20.85	19.59				18.59	21.9	17.75	18.6	17.74	15.88	15.43	17.38	13.18	28.58	28.66	21.67	-1.01	2.3	-1.85	-1	-1.86	-3.71	-4.17	-2.22	-6.41	8.98	9.06	2.08	41.3764	1	7.5256	1	4.3293	1
1	2023-08-19	2023-08-19	N	39	717	Rough	1	Y	4.67	medium	Y	Y	Y	18.61	21.56	20.08				18.54	22	18.22	19.82	18.09	16.82	15.71	19.48	12.52	24.6	23.22	40	-1.54	1.92	-1.87	-0.26	-2	-3.27	-4.37	-0.6	-7.57	4.52	3.13	19.92	37.0373	1	9.6627	3.5295	4.1072	5.1721
1	2023-08-19	2023-08-19	N	71	731	Rough	1	Y	1.96	low	Y	Y	Y	19.76	21.76	20.76				19.59	22.66	19.54	20.7	16.65	14.82	14.36	16.67	11.89	25.69	24.73	40	-1.17	1.9	-1.22	-0.06	-4.11	-5.94	-6.4	-4.1	-8.88	4.93	3.97	19.24	181.3	3.821	9.2351	4.0271	8.4027	4.3122
1	2023-08-19	2023-08-19	N	78	740	Rough	1	Y	2.17	low	Y	Y	Y	19.55	21.95	20.75				20.72	23.13	21.32	22.44	17.48	15.12	14.56	17.07	12.6	27.55	26.91	35.63	-0.03	2.38	0.57	1.69	-3.27	-5.63	-6.19	-3.68	-8.15	6.8	6.16	14.88	145.304	1	7.1306	4.2676	4.4233	7.7196
1	2023-08-19	2023-08-19	N		702	Rough	1					N	Y
1	2023-08-19	2023-08-19	N		705	Rough	1	Y	2.22	low	Y	Y	Y	18.68	21.43	20.06				17.18	22.19	16.11	18.55	17.61	16.4	15.67	16.81	12.59	40	28.59	40	-2.88	2.13	-3.95	-1.51	-2.45	-3.66	-4.39	-3.24	-7.47	19.94	8.53	19.94	51.3672	4.624	9.7271	4.0307	4.7675	5.6097
1	2023-08-19	2023-08-19	N		708	Rough	1	Y	1.47	low	Y	Y	Y	18.68	22.57	20.63				19.58	22.82	20.45	18.81	17.51	15.5	15.14	17.53	12.56	40	30.35	40	-1.05	2.19	-0.18	-1.82	-3.12	-5.12	-5.49	-3.09	-8.07	19.37	9.72	19.37	100.457	3.776	6.5753	4.1064	7.5564	7.6505
1	2023-08-19	2023-08-19	N		718	Rough	1	Y	3.83	medium	Y	Y	Y	19.92	21.41	20.66				20.64	24.88	18.83	21.06	19.45	16.3	15.73	17.83	13.53	40	28.11	40	-0.02	4.22	-1.84	0.4	-1.21	-4.37	-4.94	-2.83	-7.14	19.34	7.44	19.34	61.5561	1	7.3761	1	6.4824	8.0149
1	2023-08-19	2023-08-19	N		734	Rough	1	Y	2.42	low	Y	Y	Y	22.43	23.45	22.94				21.55	26.81	21.46	19.97	20.33	17.43	16.58	18.67	14.7	40	29.79	40	-1.39	3.87	-1.48	-2.97	-2.61	-5.51	-6.36	-4.27	-8.24	17.06	6.85	17.06	160.942	1	8.3551	1	3.7323	4.5381
1	2023-08-19	2023-08-19	N		753	Rough	1	Y	5.19	medium	Y	Y	Y	21.72	23.19	22.46				21.28	23.91	21.44	20.71	18.2	16.23	15.85	18.36	12.84	40	28.45	40	-1.18	1.46	-1.02	-1.75	-4.25	-6.23	-6.6	-4.09	-9.61	17.54	6	17.54	211.488	5.773	7.7582	3.9064	6.1564	8.5535
1	2023-08-19	2023-08-19	N		754	Rough	1	Y	5.5	medium	Y	Y	Y	20.17	22.04	21.11				20.28	23.43	19.74	20.73	18.29	15.57	16.01	17.23	12.82	40	25.37	40	-0.83	2.32	-1.37	-0.38	-2.81	-5.53	-5.09	-3.87	-8.29	18.89	4.26	18.89	103.201	3.981	9.0015	4.1455	4.7217	5.3913
1	2023-08-19	2023-08-19	N		759	Rough	1	Y	2.44	low	Y	Y	Y	19.03	22.69	20.86				20.5	22.76	21.03	21.49	17.77	15.85	15.72	17.79	12.56	40	30.43	25.02	-0.36	1.9	0.17	0.63	-3.09	-5.01	-5.14	-3.07	-8.3	19.14	9.57	4.16	85.0424	1	8.6491	3.9568	5.5049	10.5193
1	2023-08-19	2023-08-19	N	5	642	Control	2	Y	1.28	low	Y	Y	Y	17.74	21.26	19.5				19.31	22.61	18.97	19.2	18.17	15.98	15.41	18.26	12.68	35.63	22.78	40	-0.2	3.1	-0.53	-0.31	-1.33	-3.52	-4.09	-1.24	-6.82	16.13	3.28	20.5	34.6173	1	7.1376	1	3.6611	1
1	2023-08-19	2023-08-19	N	18	681	Control	2	Y	1.19	low	Y	Y	Y	19.49	21.53	20.51				20.65	23.35	19.93	17.75	17.65	15.76	15.31	17.54	13.18	27.71	28.27	40	0.15	2.84	-0.58	-2.76	-2.86	-4.75	-5.19	-2.97	-7.32	7.21	7.76	19.49	85.2826	1	7.2791	1	6.775	1
1	2023-08-19	2023-08-19	N	31	647	Control	2	Y	4.46	medium	Y	Y	Y	17.97	20.91	19.44				18.58	21.41	17.79	18.61	17.69	15.91	14.98	17.31	12.26	25.84	29.84	40	-0.86	1.97	-1.65	-0.83	-1.75	-3.53	-4.46	-2.13	-7.18	6.4	10.4	20.56	43.0785	1	8.661	1	3.7465	1
1	2023-08-19	2023-08-19	N	32	674	Control	2	Y	6.44	high	Y	Y	Y	17.62	20.7	19.16				18.05	21.78	16.59	18.59	17.82	15.93	15.1	17.73	12.47	25.44	34.02	40	-1.11	2.62	-2.57	-0.57	-1.33	-3.23	-4.06	-1.43	-6.69	6.28	14.86	20.84	32.7551	1	6.6327	1	3.7924	1
1	2023-08-19	2023-08-19	N	34	663	Control	2	Y	1	low	Y	Y	Y	17.94	20.91	19.42				19.07	21.47	19.51	20.07	17.68	16.39	15.35	18.96	11.09	29.08	32.64	40	-0.35	2.05	0.09	0.65	-1.74	-3.03	-4.07	-0.46	-8.33	9.66	13.22	20.58	30.3167	1	7.9186	4.9286	3.8157	7.4668
1	2023-08-19	2023-08-19	N	38	653	Control	2	Y	1.42	low	Y	Y	Y	20.22	22.67	21.45				21.74	24.17	20.73	22.38	18.77	17.48	15.7	20.51	12.21	24.63	28.51	29.92	0.29	2.72	-0.72	0.93	-2.68	-3.97	-5.75	-0.94	-9.24	3.18	7.06	8.47	78.34	1	9.2242	4.5649	6.192	7.3762
1	2023-08-19	2023-08-19	N	40	675	Control	2	Y	1.13	low	Y	Y	Y	17.9	20.88	19.39				21.65	21.93	20.53	18.6	17.79	16.62	15.5	18.97	12.12	25.16	24.11	40	2.27	2.54	1.14	-0.79	-1.6	-2.77	-3.89	-0.42	-7.27	5.77	4.72	20.61	27.7449	1	7.1781	4.1007	3.4673	10.3274
1	2023-08-19	2023-08-19	N	48	665	Control	2	Y	1.5	low	Y	Y	Y	18.64	21.02	19.83				20.67	22.49	18.62	20.02	17.84	16.63	15.68	19.75	12.37	26.19	31.13	40	0.84	2.66	-1.21	0.19	-2	-3.21	-4.15	-0.08	-7.46	6.35	11.29	20.17	32.9402	1	5.9913	4.2036	4.8247	1
1	2023-08-19	2023-08-19	N		654	Control	2	Y	1.33	low	Y	Y	Y	18.82	20.85	19.83				19.81	24.75	18.74	21.56	18.88	15.63	14.97	16.58	12.76	40	29.43	27.66	-0.02	4.92	-1.1	1.73	-0.96	-4.21	-4.86	-3.25	-7.07	20.17	9.59	7.83	59.308	1	6.7634	1	3.9911	1
1	2023-08-19	2023-08-19	N		670	Control	2	Y	1.44	low	Y	Y	Y	22.47	22.93	22.7				22.83	27	19.45	22.25	19.84	16.85	16.4	17.95	14.31	40	28.11	21.93	0.13	4.3	-3.25	-0.45	-2.86	-5.85	-6.3	-4.74	-8.39	17.3	5.41	-0.77	171.822	1	8.17	1	1	4.3991
1	2023-08-19	2023-08-19	N		671	Control	2	Y	3.63	medium	Y	Y	Y	19.73	21.54	20.64				21.56	25.44	17.62	20.6	19.22	15.89	15.13	17.59	12.91	40	29.4	24.59	0.92	4.81	-3.02	-0.04	-1.42	-4.75	-5.5	-3.04	-7.73	19.36	8.76	3.96	84.0924	1	8.6442	1	3.9469	4.9375
1	2023-08-19	2023-08-19	N		676	Control	2					N	Y
1	2023-08-19	2023-08-19	N		680	Control	2	Y	2.25	low	Y	Y	Y	18.31	21.57	19.94				20.77	22.66	22.8	19.46	17.55	15.46	14.7	16.66	11.81	38.11	24.57	21.2	0.83	2.72	2.86	-0.48	-2.39	-4.47	-5.23	-3.28	-8.13	18.17	4.63	1.26	76.0423	1	8.4699	4.2231	4.8181	5.1979
1	2023-08-19	2023-08-19	N	30	757	Rough	2	Y	1.63	low	Y	Y	Y	18.66	21.25	19.96				20.26	22.88	17.67	20.41	17.64	15.11	15.16	16.74	12.61	24.76	28.75	40	0.3	2.93	-2.29	0.45	-2.32	-4.85	-4.8	-3.22	-7.35	4.8	8.79	20.04	71.7409	1	10.3972	1	3.7073	1
1	2023-08-19	2023-08-19	N	35	724	Rough	2	Y	2.58	low	Y	Y	Y	17.62	20.57	19.09				19.92	21.59	18.89	19.06	17.11	15.86	14.79	18.48	11.56	25.27	34.79	40	0.82	2.5	-0.21	-0.04	-1.99	-3.23	-4.3	-0.62	-7.54	6.17	15.7	20.91	35.6183	1	6.2912	3.7392	5.0162	5.9585
1	2023-08-19	2023-08-19	N	36	744	Rough	2	Y	1.75	low	Y	Y	Y	20.39	22.69	21.54				18.58	23.87	18.75	25.7	18.54	16.86	15.72	19.21	12.71	23.45	24.18	40	-2.96	2.33	-2.79	4.16	-3	-4.68	-5.82	-2.33	-8.83	1.91	2.64	18.46	95.2112	1	6.4526	4.2108	4.0714	5.9155
1	2023-08-19	2023-08-19	N	45	741	Rough	2	Y	1.04	low	Y	Y	Y	18.1	20.8	19.45				20.11	21.98	17.21	29.14	17.99	15.59	14.57	19.99	12.14	26.07	31.82	40	0.66	2.53	-2.24	9.69	-1.46	-3.86	-4.88	0.54	-7.31	6.62	12.37	20.55	47.4064	1	9.1599	3.5482	1	6.3296
1	2023-08-19	2023-08-19	N	51	749	Rough	2	Y	3.08	medium	Y	Y	Y	18.58	21.13	19.86				20.19	22.75	19.69	20.68	18.8	16.22	15.41	19.05	12.57	25.94	31.69	40	0.34	2.89	-0.16	0.82	-1.05	-3.63	-4.44	-0.8	-7.28	6.09	11.83	20.15	38.4643	1	7.5098	3.9713	4.2849	5.1398
1	2023-08-19	2023-08-19	N	79	725	Rough	2	Y	2.29	low	Y	Y	Y	18.62	21.39	20.01				20.36	22.05	21.22	17.55	16.62	15.22	14.24	16.39	11.58	27.38	29.71	32.31	0.35	2.05	1.22	-2.46	-3.39	-4.79	-5.77	-3.62	-8.42	7.38	9.7	12.31	110.514	3.272	6.1269	3.8318	5.2577	5.2597
1	2023-08-19	2023-08-19	N		704	Rough	2	Y	3.88	medium	Y	Y	Y	20.55	21.83	21.19				20.48	25.89	18.54	21.83	19.78	16.86	15.76	18.52	13.32	40	30.42	40	-0.7	4.7	-2.65	0.64	-1.41	-4.33	-5.43	-2.66	-7.87	18.81	9.24	18.81	72.8431	1	7.4801	1	4.3022	9.4537
1	2023-08-19	2023-08-19	N		720	Rough	2	Y	1.25	low	Y	Y	Y	21.03	23.92	22.48				19.23	26.55	20.27	23.84	19.78	16.18	17.45	18.69	12.95	31.99	40	40	-3.25	4.08	-2.21	1.37	-2.7	-6.3	-5.03	-3.79	-9.53	9.52	17.52	17.52	132.183	1	3.5116	1	1	1
1	2023-08-19	2023-08-19	N		727	Rough	2					N	Y
1	2023-08-19	2023-08-19	N		729	Rough	2	Y	1.96	low	Y	Y	Y	23.09	25.28	24.19				24.76	26.72	25.1	20.39	19.27	18.82	17.77	19.79	13.71	30.83	40	40	0.57	2.53	0.91	-3.8	-4.92	-5.37	-6.42	-4.4	-10.47	6.64	15.81	15.81	192.297	1	3.9115	1	3.7187	1
1	2023-08-19	2023-08-19	N		730	Rough	2	Y	4.38	medium	Y	Y	Y	19.62	21.46	20.54				21.28	24.95	21.53	20.98	19.98	16.47	16.05	17.84	13.02	40	28	22.92	0.74	4.41	0.99	0.44	-0.56	-4.07	-4.49	-2.69	-7.52	19.46	7.46	2.38	47.9311	1	6.8465	1	1	4.1595
1	2023-08-19	2023-08-19	N		732	Rough	2	Y	2.29	low	Y	Y	Y	21.28	22.22	21.75				23.3	26.75	20.66	20.88	19.67	16.59	16.05	17.36	14.01	40	29.43	30.11	1.55	5	-1.09	-0.87	-2.08	-5.16	-5.7	-4.39	-7.74	18.25	7.68	8.36	114.759	1	7.1296	1	1	5.6514
1	2023-08-19	2023-08-19	N		750	Rough	2	Y	1.5	low	Y	Y	Y	22.2	23.72	22.96				20.99	26.11	20.82	20.51	18.74	16.67	16.33	17.62	13.78	40	26.71	27.67	-1.97	3.15	-2.13	-2.44	-4.22	-6.29	-6.62	-5.33	-9.17	17.04	3.76	4.71	240.896	1	8.0453	1	7.1805	8.0813
1	2023-02-20	2023-02-20	Y	5	642	Control	2	Y	1.42	low	Y	Y	N	20.01	22.09	21.05	19.73	21.93	20.83	20.45	24.84	19.75	24.07	18.39	17.73	15.86	17.6	12.56	40	18.99		-0.6	3.79	-1.3	3.02	-2.66	-3.32	-5.19	-3.45	-8.49	19.17	-1.84		63.863
1	2023-02-20	2023-02-20	Y	18	681	Control	2					Y	N	19.21	21.97	20.59	18.74	21.32	20.03	19.45	23.99	18.6	26.92	19.3	18.55	16.81	18.87	12.98	36.44	18.39		-1.14	3.4	-1.99	6.33	-1.29	-2.04	-3.78	-1.72	-7.61	16.41	-1.64		23.6016
1	2023-02-20	2023-02-20	Y	31	647	Control	2	Y	3.33	medium	Y	Y	N	20.73	22.1	21.42	18.6	20.91	19.75	19.73	25.6	22.01	21.09	17.92	17.28	15.81	17.98	13.24	40	18.36		-1.69	4.19	0.6	-0.33	-3.5	-4.14	-5.61	-3.44	-8.18	20.25	-1.39		89.8943
1	2023-02-20	2023-02-20	Y	32	674	Control	2					Y	N	19.88	21.81	20.85	15.8	19.1	17.45	21.25	24.64	19.61	24.53	20.31	18.65	17.04	18.5	13.43	40	17.57		0.41	3.8	-1.24	3.69	-0.54	-2.2	-3.81	-2.35	-7.42	22.55	0.12		25.2502
1	2023-02-20	2023-02-20	Y	34	663	Control	2	Y	1.5	low	Y	Y	N	18.96	22.89	20.93	21.02	22.57	21.79	20.37	22.34	18.53	33.91	19.05	18.13	15.52	18.61	13.12	38.54	20.42		-0.56	1.42	-2.4	12.99	-1.88	-2.8	-5.41	-2.32	-7.81	16.74	-1.37		58.1565
1	2023-02-20	2023-02-20	Y	38	653	Control	2					Y	N	19.04	21.87	20.46	19.93	21.69	20.81	20.11	21.99	20.29	25.03	18.07	17.26	16.05	18.84	13.86	36.66	18.06		-0.35	1.54	-0.17	4.58	-2.39	-3.2	-4.41	-1.62	-6.6	15.85	-2.75		38.8057
1	2023-02-20	2023-02-20	Y	40	675	Control	2					Y	N	17.68	22.25	19.97	17.78	20.4	19.09	20.47	21.63	21.46	23.67	18.47	16.97	15.86	17.93	12.8	35.18	18.14		0.51	1.67	1.5	3.71	-1.5	-3	-4.11	-2.04	-7.17	16.09	-0.96		32.2849
1	2023-02-20	2023-02-20	Y	48	665	Control	2	Y	2.58	low	Y	Y	N	18.48	20.86	19.67	17.39	20.29	18.84	20.52	22.07	19.31	24.67	18.86	17.72	15.83	18.91	13.58	34.84	17.09		0.85	2.4	-0.36	5	-0.81	-1.95	-3.84	-0.76	-6.09	16	-1.75		21.6621
1	2023-02-20	2023-02-20	Y	30	757	Rough	2	Y	4	medium	Y	Y	N	19.24	21.53	20.39	17.53	20.61	19.07	21.54	24.08	23.09	24.08	18.37	17.74	15.92	19.01	13.16	40	18.6		1.16	3.7	2.71	3.7	-2.02	-2.65	-4.47	-1.38	-7.23	20.93	-0.47		35.1739
1	2023-02-20	2023-02-20	Y	35	724	Rough	2	Y	4.25	medium	Y	Y	N	18.88	22.22	20.55	18.72	21.49	20.11	19.59	22.54	18.69	25.14	19.59	18.03	16.44	17.65	13.62	40	18.5		-0.96	1.99	-1.86	4.59	-0.96	-2.52	-4.11	-2.9	-6.93	19.89	-1.61		32.4546
1	2023-02-20	2023-02-20	Y	36	744	Rough	2					Y	N	18.37	22.54	20.46	19.04	21.02	20.03	20.58	21.94	19.54	27.92	19.64	18.23	16.13	18.78	13.46	36.1	17.88		0.13	1.49	-0.92	7.47	-0.82	-2.23	-4.33	-1.68	-7	16.07	-2.15		29.7789
1	2023-02-20	2023-02-20	Y	45	741	Rough	2					Y	N	18.19	22.8	20.5	17.34	20.54	18.94	19.68	22.03	17.32	24.46	17.97	17.05	15.46	17.83	12.85	35.2	18.12		-0.82	1.54	-3.18	3.97	-2.53	-3.45	-5.04	-2.67	-7.65	16.26	-0.82		56.0318
1	2023-02-20	2023-02-20	Y	51	749	Rough	2	Y	4.92	medium	Y	Y	N	20.08	22.56	21.32	20.21	21.84	21.02	20.75	23.78	19.91	24.62	19.76	18.5	17.08	18.86	14.26	40	17.77		-0.57	2.46	-1.41	3.3	-1.56	-2.82	-4.24	-2.46	-7.06	18.98	-3.26		34.5097
1	2023-02-20	2023-02-20	Y	79	725	Rough	2					Y	N	19.47	22.54	21.01	16.51	19.27	17.89	19.09	22.91	18.45	27.68	19.87	32.74	18.5	19.68	15.7	21.58	13.44		-1.92	1.91	-2.56	6.68	-1.14	11.74	-2.51	-1.33	-5.31	3.69	-4.45		10.4241
1	2023-02-20	2023-02-20	Y	7	692	Control	3	Y	2.42	low	Y	Y	N	21.43	22.93	22.18	17.61	20.78	19.2	22.05	26.25	24.57	29.53	19.15	18.55	16.86	18.55	14.2	40	17		-0.13	4.07	2.39	7.35	-3.03	-3.63	-5.32	-3.63	-7.98	20.81	-2.2		72.8818
1	2023-02-20	2023-02-20	Y	10	684	Control	3	Y	3.67	medium	Y	Y	N	20.74	22.45	21.6	16.2	19.07	17.64	21.04	25.47	23.44	26.45	19.75	18.16	16.6	17.66	13.47	33.75	18.04		-0.56	3.88	1.85	4.86	-1.85	-3.44	-5	-3.94	-8.13	16.11	0.4		61.8405
1	2023-02-20	2023-02-20	Y	11	658	Control	3	N	1.75	low	Y	Y	N	20.26	21.57	20.92	19.55	21.67	20.61	20.85	24.93	23.26	21.92	18.61	17.71	16.26	17.8	13.23	36.27	17.69		-0.07	4.02	2.35	1.01	-2.31	-3.21	-4.66	-3.12	-7.69	15.66	-2.92		48.6841
1	2023-02-20	2023-02-20	Y	15	666	Control	3	Y	1.92	low	Y	Y	N	20.4	22.11	21.26	19.12	21.57	20.35	19.64	25.62	21.16	23.79	19.4	18.44	17.24	18.55	13.71	35.81	18.33		-1.62	4.37	-0.1	2.54	-1.86	-2.82	-4.02	-2.71	-7.55	15.47	-2.02		33.6302
1	2023-02-20	2023-02-20	Y	27	679	Control	3	Y	1.17	low	Y	Y	N	19.71	22.15	20.93	22.93	24.65	23.79	19.27	24.63	17.63	24.26	18.66	18.95	15.49	19.14	11.9	40	23.88		-1.66	3.7	-3.3	3.33	-2.27	-1.98	-5.44	-1.79	-9.03	16.21	0.09		55.7371
1	2023-02-20	2023-02-20	Y	43	689	Control	3	N	2.17	low	Y	Y	N	18.13	21.96	20.05	18	20.71	19.35	19.88	21.49	18.58	24.05	18.79	17.98	15.93	18.76	13.56	40	17.83		-0.17	1.45	-1.47	4.01	-1.26	-2.07	-4.12	-1.29	-6.49	20.65	-1.53		26.4889
1	2023-02-20	2023-02-20	Y	44	656	Control	3	Y	2.25	low	Y	Y	N	17.82	28.51	23.17	17.18	20.85	19.02	18.96	21.5	19.73	23.33	18.27	17.31	15.65	18.94	13.03	35.51	18.3		-4.21	-1.67	-3.44	0.17	-4.9	-5.86	-7.52	-4.23	-10.14	16.5	-0.71		291.139
1	2023-02-20	2023-02-20	Y	47	687	Control	3					Y	N	17.52	22.11	19.82	16.78	20.31	18.55	18.32	21.5	18.52	25.59	18.9	18.54	16.75	20.38	13.99	35.15	18.73		-1.5	1.69	-1.3	5.78	-0.92	-1.28	-3.07	0.57	-5.83	16.6	0.19		13.4101
1	2023-02-20	2023-02-20	Y	57	660	Control	3	Y	1.67	low	Y	Y	N	20.18	21.82	21	18.9	21.36	20.13	21.33	23.26	21.8	30.98	20.45	18.85	17.73	19.54	14.57	40	17.02		0.33	2.26	0.8	9.98	-0.55	-2.15	-3.27	-1.46	-6.43	19.87	-3.11		18.3009
1	2023-02-20	2023-02-20	Y	58	659	Control	3					Y	N	18.84	21.58	20.21	16.85	19.1	17.97	19.75	22.95	17.64	25.73	20	19.09	17.59	19.9	14.47	35.11	26.37		-0.46	2.74	-2.57	5.52	-0.21	-1.12	-2.62	-0.31	-5.74	17.14	8.4		10.7392
1	2023-02-20	2023-02-20	Y	63	691	Control	3	Y	1.67	low	Y	Y	N	20.39	22.1	21.25	19.27	21.62	20.45	19.48	23.56	19.31	25.74	19.88	18.61	16.58	19.12	14.43	40	18.4		-1.77	2.32	-1.94	4.5	-1.37	-2.64	-4.67	-2.13	-6.82	19.56	-2.05		38.6966
1	2023-02-20	2023-02-20	Y	82	685	Control	3	Y	2	low	Y	N	N	20.55	22.73	21.64				20.51	24.57	19.71	23.67	19.12	40	16.56	18.6	15.09				-1.13	2.93	-1.93	2.03	-2.52	18.36	-5.08	-3.04	-6.55				48.0302
1	2023-02-20	2023-02-20	Y	2	713	Rough	3	Y	3.58	medium	Y	Y	N	21.75	21.95	21.85	20.98	22.57	21.78	21.23	26.62	22.59	25.35	18.55	17.52	16.11	17.77	13.5	36.87	18.74		-0.62	4.77	0.74	3.5	-3.3	-4.33	-5.74	-4.08	-8.35	15.1	-3.03		100.408
1	2023-02-20	2023-02-20	Y	14	752	Rough	3	Y	4.42	medium	Y	Y	N	20.19	22.17	21.18	19.01	21.82	20.42	22.94	25.3	23.17	22.46	18.91	17.92	17.1	18.5	13.48	40	17.81		1.76	4.12	1.99	1.28	-2.27	-3.26	-4.08	-2.68	-7.7	19.58	-2.61		38.1357
1	2023-02-20	2023-02-20	Y	17	728	Rough	3	Y	4.83	medium	Y	Y	N	20.78	22.19	21.49	20.09	22.05	21.07	20.91	25.03	22.63	23.81	18.75	18.02	16.2	18.19	13.19	40	18.75		-0.58	3.55	1.15	2.33	-2.74	-3.47	-5.29	-3.3	-8.3	18.93	-2.33		66.9341
1	2023-02-20	2023-02-20	Y	23	722	Rough	3	Y	6.75	high	Y	Y	N	19.79	20.64	20.22	21.6	22.05	21.83	19.21	24.45	16.58	28.09	19.68	18.26	16.72	19.11	13.37	37.4	19.42		-1.01	4.24	-3.64	7.88	-0.54	-1.96	-3.5	-1.11	-6.85	15.57	-2.41		18.821
1	2023-02-20	2023-02-20	Y	24	733	Rough	3	Y	6.5	high	Y	Y	N	20.39	21.71	21.05	18.64	20.77	19.71	20.04	24.31	21.66	23.63	17.77	17.76	15.67	18.23	12.83	36.81	17.97		-1.01	3.26	0.61	2.58	-3.28	-3.29	-5.38	-2.82	-8.22	17.1	-1.74		68.3665
1	2023-02-20	2023-02-20	Y	37	712	Rough	3	Y	6.33	high	Y	Y	N	19.4	21.85	20.63	19.17	20.9	20.03	22.05	23.33	20.33	27.89	19.44	17.95	16.52	18.23	13.76	36.02	17.08		1.43	2.71	-0.3	7.27	-1.19	-2.68	-4.11	-2.4	-6.87	15.98	-2.95		31.2422
1	2023-02-20	2023-02-20	Y	46	735	Rough	3	Y	3.33	medium	Y	Y	N	18.89	22.17	20.53	16.83	19.74	18.29	19.61	22.48	19.01	26	19.61	19.12	16.49	19.52	13.86	35.12	18.13		-0.92	1.95	-1.52	5.47	-0.92	-1.41	-4.04	-1.01	-6.67	16.84	-0.15		23.0358
1	2023-02-20	2023-02-20	Y	55	723	Rough	3	N	5.17	medium	Y	Y	N	20.45	20.64	20.55	19.59	21.75	20.67	20.14	24.4	19.39	24.01	21.06	18.95	17.41	19.76	14.59	40	18.87		-0.41	3.86	-1.16	3.47	0.52	-1.6	-3.14	-0.79	-5.96	19.33	-1.8		14.3634
1	2023-02-20	2023-02-20	Y	62	736	Rough	3	Y	4.5	medium	Y	Y	N	20.46	21.53	21	17.81	19.87	18.84	21.11	23.72	19.49	26.7	20.09	18.69	17.13	19.3	14.64	35.61	21.25		0.12	2.73	-1.51	5.71	-0.91	-2.31	-3.87	-1.7	-6.36	16.77	2.41		24.7273
1	2023-02-20	2023-02-20	Y	72	719	Rough	3					Y	N	19.2	22.12	20.66	18	21.03	19.51	21.61	22.86	19	24.58	18.71	30.99	16.67	19.71	15.55	40	18.27		0.95	2.2	-1.66	3.92	-1.95	10.33	-3.99	-0.95	-5.11	20.49	-1.24		21.7519
1	2023-02-20	2023-02-20	Y	80	707	Rough	3	Y	6.75	high	Y	Y	N	20.36	22.54	21.45	16.41	19.3	17.85	20.98	23.56	21.73	23.71	19.15	38.25	17.13	19.33	15.61	21.57	12.67		-0.47	2.11	0.28	2.26	-2.3	16.8	-4.32	-2.12	-5.84	3.72	-5.19		29.4536
1	2023-02-20	2023-02-20	Y	81	743	Rough	3	Y	6.58	high	Y	Y	N	20.3	22.19	21.25	18.62	21.31	19.96	18.71	23.95	19.71	22.99	19.18	40	16.94	19.39	15.86	35.57	18.63		-2.54	2.71	-1.54	1.75	-2.07	18.76	-4.31	-1.86	-5.39	15.6	-1.33		27.9616
1	2023-08-19	2023-08-19	N	7	692	Control	3	Y	3.06	medium	Y	Y	Y	19.04	22.37	20.7				22.26	23.32	23.62	19.01	17.5	15.89	14.9	17.48	12.35	27.67	20.13	40	1.56	2.61	2.92	-1.7	-3.21	-4.81	-5.8	-3.22	-8.35	6.97	-0.57	19.3	105.587	1	8.8095	1	1	1
1	2023-08-19	2023-08-19	N	10	684	Control	3	Y	3.88	medium	Y	Y	Y	18.09	20.93	19.51				20.82	22.11	21.27	16.96	17.18	15.14	14.86	16.88	12.16	28.71	23.28	40	1.31	2.6	1.76	-2.55	-2.33	-4.37	-4.65	-2.63	-7.35	9.2	3.77	20.49	62.859	1	6.2467	1	6.0178	1
1	2023-08-19	2023-08-19	N	11	658	Control	3	Y	1.13	low	Y	Y	Y	19.47	21.66	20.56				19.84	22.86	19.03	17.88	17.54	15.84	15.69	17.14	12.71	26.92	21.38	40	-0.72	2.29	-1.53	-2.69	-3.02	-4.73	-4.88	-3.43	-7.86	6.36	0.82	19.44	81.3269	1	10.0488	1	1	1
1	2023-08-19	2023-08-19	N	15	666	Control	3	Y	1.19	low	Y	Y	Y	18.68	20.91	19.79				19.71	22.59	17.87	17.62	17.8	15.84	15.46	17.15	12.98	28.13	25.61	40	-0.08	2.79	-1.92	-2.17	-2	-3.95	-4.33	-2.64	-6.81	8.34	5.82	20.21	50.3007	1	7.5553	1	3.9895	1
1	2023-08-19	2023-08-19	N	27	679	Control	3	Y	1.25	low	Y	Y	Y	18.48	20.98	19.73				22.59	22.39	19.96	17.76	18.05	16.52	15.54	17.3	12.21	32.47	29.38	40	2.86	2.66	0.24	-1.97	-1.68	-3.21	-4.19	-2.43	-7.52	12.75	9.66	20.27	40.0166	1	6.3932	1	5.0331	1
1	2023-08-19	2023-08-19	N	43	689	Control	3	Y	1.44	low	Y	Y	Y	18.48	20.99	19.73				21.02	23.12	18.87	20.75	17.89	16.71	14.93	18.83	11.96	23.6	24.59	40	1.28	3.38	-0.87	1.01	-1.84	-3.02	-4.8	-0.9	-7.78	3.86	4.86	20.27	41.912	1	5.2964	3.4733	3.7912	1
1	2023-08-19	2023-08-19	N	44	656	Control	3	Y	1.29	low	Y	Y	Y	18.79	21.04	19.91				21.64	22.85	22.07	19.24	17.4	15.65	14.57	18.1	11.64	23.68	32.36	40	1.73	2.94	2.16	-0.67	-2.52	-4.26	-5.34	-1.81	-8.27	3.77	12.45	20.09	70.4972	1	7.4464	3.3953	3.9852	4.8907
1	2023-08-19	2023-08-19	N	47	687	Control	3	Y	1.75	low	Y	Y	Y	18.96	21.34	20.15				20.7	22.75	21.49	19.12	17.48	15.58	15.11	19.08	12.11	26.1	31.38	18.51	0.55	2.6	1.34	-1.03	-2.67	-4.57	-5.05	-1.07	-8.05	5.95	11.23	-1.65	67.3866	1	6.2645	4.55	6.2311	10.5284
1	2023-08-19	2023-08-19	N	57	660	Control	3	Y	1.4	low	Y	Y	Y	19.89	21.64	20.76				19.88	23.76	18.86	20.62	17.57	15.55	14.93	18.36	12.52	26.19	24.78	40	-0.88	3	-1.9	-0.15	-3.19	-5.21	-5.83	-2.4	-8.24	5.43	4.02	19.24	109.414	1	8.3947	3.5	5.1995	5.1246
1	2023-08-19	2023-08-19	N	58	659	Control	3	Y	1.25	low	Y	Y	Y	20.62	22.35	21.48				19.62	24.22	18.85	18.67	17.62	16.23	14.97	18.13	11.83	25.61	35.67	40	-1.86	2.74	-2.63	-2.82	-3.86	-5.25	-6.51	-3.35	-9.65	4.12	14.19	18.52	160.972	1	5.8933	1	3.9266	4.3515
1	2023-08-19	2023-08-19	N	63	691	Control	3	N	1.38	low	Y	Y	Y	17.96	20.57	19.27				19.77	21.55	18.8	18.25	17.18	15.64	14.69	18.44	11.28	26.02	24.26	40	0.51	2.29	-0.47	-1.02	-2.09	-3.63	-4.58	-0.82	-7.99	6.75	4.99	20.73	44.3489	1	5.9131	3.9381	4.664	6.8633
1	2023-08-19	2023-08-19	N	82	685	Control	3	Y	1.38	low	Y	Y	Y	20.25	22.44	21.35				20.71	23.94	22.43	19	17.88	15.53	15	16.81	12.6	39.67	29.67	40	-0.63	2.59	1.09	-2.35	-3.47	-5.82	-6.34	-4.54	-8.74	18.32	8.32	18.65	176.944	3.755	6.4724	4.3065	5.0089	7.5306
1	2023-08-19	2023-08-19	N		662	Control	3	Y	1.63	low	Y	Y	Y	18.97	20.7	19.84				19.77	23.86	17.79	18.9	19.03	16.27	16.54	17.68	13.72	40	25.44	40	-0.07	4.03	-2.04	-0.94	-0.8	-3.56	-3.3	-2.15	-6.12	20.16	5.61	20.16	29.7412	1	6.6802	1	3.8334	6.6811
1	2023-08-19	2023-08-19	N		669	Control	3	N				N	Y
1	2023-08-19	2023-08-19	N	2	713	Rough	3	Y	1.69	low	Y	Y	Y	18.43	21	19.72				20.78	22.06	19.42	18.35	17.46	15.73	15.03	16.76	12.55	28.68	19.76	40	1.06	2.35	-0.3	-1.37	-2.25	-3.99	-4.69	-2.96	-7.17	8.96	0.04	20.28	56.8248	1	6.5971	1	4.0639	1
1	2023-08-19	2023-08-19	N	14	752	Rough	3	Y	2.21	low	Y	Y	Y	18.88	21.34	20.11				20.96	23.17	19.09	19.51	18.08	15.56	15.43	17.72	12.94	27.87	21.19	40	0.85	3.07	-1.02	-0.59	-2.03	-4.55	-4.68	-2.38	-7.16	7.76	1.08	19.89	59.8543	1	7.685	1	3.7378	1
1	2023-08-19	2023-08-19	N	17	728	Rough	3	Y	2.5	low	Y	Y	Y	18.86	21.49	20.17				20.26	22.43	17.73	18.18	16.43	14.64	14.43	16.34	11.89	27.69	26.69	40	0.08	2.25	-2.44	-1.99	-3.74	-5.54	-5.75	-3.83	-8.28	7.51	6.51	19.83	131.9	1	8.5333	1	3.6781	1
1	2023-08-19	2023-08-19	N	23	722	Rough	3	Y	7.21	high	Y	Y	Y	19.19	21.49	20.34				21.47	23.62	19.57	19.46	17.4	15.14	14.75	16.21	12.62	26.24	30.73	40	1.13	3.28	-0.76	-0.88	-2.93	-5.2	-5.59	-4.12	-7.72	5.91	10.4	19.66	111.775	1	7.2643	1	5.4807	1
1	2023-08-19	2023-08-19	N	24	733	Rough	3	Y	6.5	high	Y	Y	Y	19.59	21.52	20.56				23.22	23.91	21.7	18.94	18.39	15.58	15.33	17.36	12.92	27.36	28.27	17.02	2.66	3.35	1.14	-1.61	-2.17	-4.98	-5.23	-3.2	-7.64	6.81	7.72	-3.54	85.8325	1	7.3583	1	1	1
1	2023-08-19	2023-08-19	N	37	712	Rough	3	Y	6.34	high	Y	Y	Y	19.17	21.5	20.33				22.57	23.08	19.7	20.65	18.43	16.68	15.44	19	12.46	24.46	32.11	40	2.24	2.75	-0.64	0.31	-1.9	-3.65	-4.89	-1.33	-7.88	4.13	11.78	19.67	49.257	1	8.2324	4.0837	4.1909	5.4993
1	2023-08-19	2023-08-19	N	46	735	Rough	3	Y	2.33	low	Y	Y	Y	21.24	23.71	22.47				22.69	24.65	21.78	21.21	19.42	18.45	16.61	19.63	12.84	26.58	36.18	40	0.21	2.18	-0.7	-1.26	-3.06	-4.02	-5.86	-2.84	-9.64	4.11	13.7	17.53	92.1995	1	5.6943	3.9672	3.7108	1
1	2023-08-19	2023-08-19	N	55	723	Rough	3	Y	3.13	medium	Y	Y	Y	19.97	21.69	20.83				22.19	23.67	22.53	18.98	17.14	15.61	15.18	17.92	12.4	25.63	30.71	40	1.36	2.84	1.7	-1.85	-3.69	-5.22	-5.64	-2.91	-8.43	4.8	9.89	19.17	111.165	1	5.6389	1	3.9554	5.1801
1	2023-08-19	2023-08-19	N	62	736	Rough	3	Y	3.08	medium	Y	Y	Y	18.81	21.11	19.96				21.67	22.79	22.45	21.09	17.13	15.65	14.59	18.68	11.74	26.69	40	40	1.71	2.83	2.48	1.13	-2.83	-4.31	-5.38	-1.28	-8.22	6.73	20.04	20.04	71.4743	1	1	1	3.9827	1
1	2023-08-19	2023-08-19	N	72	719	Rough	3	Y	1.04	low	Y	Y	Y	22.29	24.13	23.21				23.35	26.47	23.45	24.62	18.59	16.84	15.97	18.28	12.92	25.55	30.35	40	0.15	3.27	0.24	1.41	-4.62	-6.37	-7.24	-4.93	-10.29	2.35	7.15	16.79	289.328	1	8.7738	1	5.3468	5.5666
1	2023-08-19	2023-08-19	N	80	707	Rough	3	Y	5.28	medium	Y	Y	Y	17.28	20.39	18.84				18.51	20.4	18.84	17.65	16.43	14.63	14.41	16.5	11.25	25.56	28.74	40	-0.33	1.56	0.01	-1.19	-2.41	-4.2	-4.43	-2.33	-7.59	6.72	9.91	21.16	52.5592	3.441	6.609	4.2528	5.2966	9.5022
1	2023-08-19	2023-08-19	N	81	743	Rough	3	Y	4.46	medium	Y	Y	Y	19.4	21.7	20.55				20.24	22.81	21.82	17.65	18.05	15.81	15.81	16.61	12.82	40	25.75	26.86	-0.31	2.26	1.27	-2.9	-2.5	-4.74	-4.74	-3.94	-7.73	19.45	5.2	6.31	81.915	3.665	7.782	1	4.1995	6.2669
1	2023-08-19	2023-08-19	N		709	Rough	3	Y	2.84	low	Y	Y	Y	18.64	21.48	20.06				18.15	22.68	17.1	19.52	18.45	15.95	14.83	17.56	12.18	40	29.34	24.75	-1.9	2.62	-2.95	-0.54	-1.6	-4.11	-5.23	-2.5	-7.88	19.94	9.29	4.7	64.9406	3.016	6.7248	4.0373	9.8256	10.8713
1	2023-08-19	2023-08-19	N		738	Rough	3	Y	3.96	medium	Y	Y	Y	19.48	21.24	20.36				20.95	25.36	20.08	19.85	18.9	15.97	14.86	16.77	12.64	40	30.16	40	0.59	5	-0.28	-0.51	-1.46	-4.39	-5.5	-3.59	-7.72	19.64	9.8	19.64	82.4382	1	7.0861	1	4.9428	6.9118
1	2023-08-19	2023-08-19	N		745	Rough	3	Y	1.13	low	Y	Y	Y	18.87	22.64	20.76				21.59	23.35	22.55	25.1	17.69	15.83	14.6	17.49	12.04	40	30.52	40	0.83	2.59	1.8	4.35	-3.06	-4.92	-6.16	-3.27	-8.72	19.24	9.76	19.24	119.815	1	5.9784	4.0954	4.1189	5.4654
1	2023-02-20	2023-02-20	Y	1	651	Control	4	Y	1.25	low	Y	Y	N	20.31	21.23	20.77	18.66	21.01	19.83	20.55	25.57	22.49	20.5	18.12	16.57	15.73	15.98	12.14	40	18.27		-0.22	4.8	1.72	-0.27	-2.65	-4.2	-5.04	-4.79	-8.63	20.17	-1.56		86.4265
1	2023-02-20	2023-02-20	Y	4	649	Control	4	Y	1.25	low	Y	Y	N	20.56	22.52	21.54	17.13	20.23	18.68	19.39	25.75	22.61	26.05	19.8	18.66	16.84	18.62	13.46	37.22	19.11		-2.15	4.21	1.07	4.51	-1.74	-2.88	-4.7	-2.92	-8.08	18.54	0.43		44.3063
1	2023-02-20	2023-02-20	Y	6	643	Control	4	Y	1.42	low	Y	Y	N	20.41	21.87	21.14	17.83	20.91	19.37	19.7	24.86	22.42	24.62	17.89	17.24	16.06	17.24	12.89	36.44	17.29		-1.44	3.72	1.28	3.48	-3.25	-3.9	-5.08	-3.9	-8.25	17.08	-2.08		73.2849
1	2023-02-20	2023-02-20	Y	8	698	Control	4	Y	1.83	low	Y	Y	N	20.64	22.25	21.45	18.07	20.65	19.36	21.02	25.78	22.13	25.21	18.74	18.14	16.27	18.09	13.62	36.04	17.01		-0.43	4.34	0.69	3.77	-2.71	-3.31	-5.18	-3.36	-7.83	16.68	-2.35		63.0539
1	2023-02-20	2023-02-20	Y	12	697	Control	4	Y	2.58	low	Y	Y	N	27.7	22.53	25.12	25.85	27.67	26.76	24.68	32.58	26.95	22.77	21.88	22.62	18.82	19.14	13.87	40	23.83		-0.44	7.47	1.84	-2.35	-3.24	-2.5	-6.3	-5.98	-11.25	13.24	-2.93		162.115
1	2023-02-20	2023-02-20	Y	16	645	Control	4					Y	N	18.91	20.86	19.89	19.83	21.64	20.73	17.67	23.65	18.82	21.17	18.99	18.56	15.25	17.85	12.1	37.21	19.59		-2.22	3.77	-1.07	1.29	-0.9	-1.33	-4.64	-2.04	-7.79	16.48	-1.15		33.8348
1	2023-02-20	2023-02-20	Y	28	672	Control	4	Y	4.42	medium	Y	Y	N	19.99	21.8	20.9	17.65	20.62	19.14	22.14	24.93	21.45	23.52	18.96	18.31	15.86	18.75	12.79	35.76	17.67		1.25	4.04	0.56	2.63	-1.94	-2.59	-5.04	-2.15	-8.11	16.63	-1.47		47.3575
1	2023-02-20	2023-02-20	Y	33	641	Control	4	Y	1.5	low	Y	Y	N	18.45	21.83	20.14	15.57	18.26	16.92	21.56	21.3	17.59	28	18.45	17.7	15.15	18.08	12.96	32.96	18.12		1.42	1.16	-2.55	7.86	-1.69	-2.44	-4.99	-2.06	-7.18	16.05	1.21		44.6061
1	2023-02-20	2023-02-20	Y	41	695	Control	4	Y	1.92	low	Y	Y	N	18.86	22.08	20.47	18.31	20.6	19.46	22.39	22.59	16.47	31.25	19.59	18.18	16.38	18.56	13.51	36	17.78		1.92	2.12	-4	10.78	-0.88	-2.29	-4.09	-1.91	-6.96	16.55	-1.68		27.5195
1	2023-02-20	2023-02-20	Y	49	699	Control	4	Y	3.83	medium	Y	Y	N	20.22	22.45	21.34	19.78	21.91	20.85	19.71	23.54	19.8	23.55	20.06	19.43	17.38	20.24	14.77	36.45	18.65		-1.63	2.21	-1.54	2.22	-1.28	-1.91	-3.96	-1.1	-6.57	15.6	-2.2		24.1071
1	2023-02-20	2023-02-20	Y	54	655	Control	4	Y	1.58	low	Y	Y	N	20.26	23.94	22.1	19.51	21.41	20.46	19.7	24.63	19.63	29.49	20.86	19.2	17.97	20	15.11	40	17.41		-2.4	2.53	-2.47	7.39	-1.24	-2.9	-4.13	-2.1	-6.99	19.54	-3.05		31.628
1	2023-02-20	2023-02-20	Y	60	696	Control	4	Y	2.25	low	Y	Y	N	18.68	22.1	20.39	17.16	20.33	18.75	21.38	22.8	21.53	24.49	19.02	17.36	15.61	18.58	13.33	36.63	17.14		0.99	2.41	1.14	4.1	-1.37	-3.03	-4.78	-1.81	-7.06	17.89	-1.61		41.7916
1	2023-02-20	2023-02-20	Y	67	694	Control	4	Y	1.67	low	Y	Y	N	19.42	21.59	20.51	18.09	20.71	19.4	21.06	23.39	21.62	25.88	21.35	32.03	18.16	20.94	16.23	36.2	17.72		0.56	2.89	1.12	5.38	0.85	11.53	-2.35	0.44	-4.28	16.8	-1.68		6.41451
1	2023-02-20	2023-02-20	Y	70	673	Control	4	Y	2.83	low	Y	Y	N	20.84	22.54	21.69	19.53	21.61	20.57	21.02	24.57	21.54	26.25	20.84	35.09	18.03	20.63	15.89	40	17.95		-0.67	2.88	-0.15	4.56	-0.85	13.4	-3.66	-1.06	-5.8	19.43	-2.61		16.5706
1	2023-02-20	2023-02-20	Y	74	644	Control	4	Y	2.42	low	Y	Y	N	19.68	21.91	20.8	18.75	21.52	20.14	20.64	23.26	20.86	22.09	19.17	29.11	17.55	18.6	15.28	36.06	17.9		-0.16	2.47	0.07	1.3	-1.63	8.32	-3.25	-2.2	-5.52	15.93	-2.24		17.6128
1	2023-02-20	2023-02-20	Y	13	715	Rough	4	Y	5.75	medium	Y	Y	N	21.65	22.26	21.96	20.1	21.9	21	20.9	26.56	21.96	24.77	19.5	18.22	16.27	18.16	13.98	36.45	17.77		-1.06	4.61	0.01	2.82	-2.46	-3.74	-5.69	-3.8	-7.98	15.45	-3.23		84.5591
1	2023-02-20	2023-02-20	Y	21	747	Rough	4					Y	N	18.79	20.97	19.88	18.8	21.43	20.12	19.83	23.75	21.58	21.97	17.47	16.53	14.88	16.98	11.41	40	18.09		-0.05	3.87	1.7	2.09	-2.41	-3.35	-5	-2.9	-8.47	19.89	-2.03		55.2104
1	2023-02-20	2023-02-20	Y	22	742	Rough	4	Y	6.5	high	Y	Y	N	22.21	23.94	23.08	17.98	20.96	19.47	21.58	26.06	24.69	22.97	20.22	21.56	17.1	19.12	15.05	40	17.78		-1.5	2.99	1.62	-0.11	-2.86	-1.52	-5.98	-3.96	-8.03	20.53	-1.69		89.8887
1	2023-02-20	2023-02-20	Y	25	716	Rough	4	Y	6.42	high	Y	Y	N	19.8	22.1	20.95	19.5	21.18	20.34	20.97	24.75	21.86	22.41	17.44	17.65	14.82	17.56	12.42	35.7	17.62		0.02	3.8	0.91	1.46	-3.51	-3.3	-6.13	-3.39	-8.53	15.36	-2.72		102.123
1	2023-02-20	2023-02-20	Y	42	703	Rough	4	Y	5.92	medium	Y	Y	N	18.61	22.66	20.64	17.6	20.65	19.12	20.5	21.71	18.18	32.58	19.36	18.44	16.87	18.91	13.86	35.59	17.53		-0.14	1.08	-2.46	11.95	-1.28	-2.2	-3.77	-1.73	-6.78	16.47	-1.59		23.9829
1	2023-02-20	2023-02-20	Y	52	756	Rough	4	Y	5.42	medium	Y	Y	N	19.91	24.4	22.16	20.01	21.94	20.98	21.59	23.38	20.9	22.07	19.16	18.75	16.94	17.66	13.64	40	17.68		-0.57	1.23	-1.26	-0.09	-3	-3.41	-5.22	-4.5	-8.52	19.03	-3.29		79.5927
1	2023-02-20	2023-02-20	Y	56	737	Rough	4	N	5.58	medium	Y	Y	N	18.58	21.71	20.15	17.55	20.62	19.08	19.82	22.49	20.7	24.04	18.98	18.6	16.72	18.91	13.94	36.17	17.81		-0.33	2.35	0.56	3.9	-1.17	-1.55	-3.43	-1.24	-6.21	17.08	-1.27		18.3851
1	2023-02-20	2023-02-20	Y	61	739	Rough	4	N				Y	N	20.17	21.46	20.82	19.3	21.53	20.42	20.18	24.18	20.51	29.02	20.56	18.79	18.08	20.5	15.4	36.8	18.34		-0.64	3.37	-0.31	8.21	-0.26	-2.03	-2.74	-0.32	-5.42	16.39	-2.08		13.2139
1	2023-02-20	2023-02-20	Y	64	711	Rough	4	Y	6.67	high	Y	Y	N	20.11	21.81	20.96	19.26	21.51	20.39	20.45	23.82	20.49	22.29	19.35	18.65	16.93	20.08	14.41	36.34	18.37		-0.51	2.86	-0.47	1.33	-1.61	-2.31	-4.03	-0.88	-6.55	15.95	-2.02		26.5857
1	2023-02-20	2023-02-20	Y	66	758	Rough	4	Y	5.83	medium	Y	Y	N	20.41	21.99	21.2	19.59	21.77	20.68	21.18	23.84	21.91	23.37	20.1	32.01	16.98	18.95	15.3	36.1	18.72		-0.02	2.64	0.71	2.17	-1.1	10.81	-4.22	-2.25	-5.9	15.43	-1.96		25.7589
1	2023-02-20	2023-02-20	Y	68	751	Rough	4					Y	N	19.55	21.94	20.75	17.62	20.32	18.97	19.66	22.72	20.96	21.89	19.12	38.19	17.56	19.56	15.24	36.28	17.54		-1.09	1.98	0.22	1.15	-1.63	17.45	-3.19	-1.19	-5.51	17.31	-1.43		14.9534
1	2023-02-20	2023-02-20	Y	75	714	Rough	4	Y	6.92	high	Y	Y	N	20.55	22.18	21.37	18.93	21.2	20.06	21.17	24.33	18.61	24.34	19.29	32.2	17.51	19.55	15.76	40	17.14		-0.2	2.97	-2.76	2.98	-2.08	10.84	-3.86	-1.82	-5.61	19.94	-2.92		22.4065
1	2023-02-20	2023-02-20	Y	77	706	Rough	4	Y	5.17	medium	Y	Y	N	20.68	22.35	21.52	19.85	21.68	20.76	18.64	23.52	16.89	29.17	20.3	33.34	18.01	19.79	15.59	37.5	16.9		-2.88	2.01	-4.63	7.66	-1.22	11.83	-3.51	-1.73	-5.93	16.74	-3.86		17.0444
1	2023-08-19	2023-08-19	N	1	651	Control	4	Y	1.25	low	Y	Y	Y	17.51	20.61	19.06				23.59	21.89	18.49	19.31	18.31	15.76	14.98	17.72	12.71	28.54	21.79	40	4.53	2.83	-0.57	0.25	-0.76	-3.3	-4.09	-1.34	-6.35	9.48	2.73	20.94	31.945	1	6.603	1	1	1
1	2023-08-19	2023-08-19	N	4	649	Control	4	Y	1.13	low	Y	Y	Y	18.15	20.92	19.53				21.35	22.4	21.98	19.8	17.8	16.6	15.46	16.81	12.75	29.61	20.8	40	1.82	2.87	2.45	0.27	-1.73	-2.93	-4.07	-2.72	-6.78	10.08	1.27	20.47	35.1519	1	7.1534	1	1	1
1	2023-08-19	2023-08-19	N	6	643	Control	4	Y	1.53	low	Y	Y	Y	19.91	22.82	21.36				21.97	24.02	21.67	22.14	19.08	17.67	16.57	18.9	13.03	28.74	20.66	40	0.6	2.66	0.31	0.77	-2.28	-3.7	-4.79	-2.46	-8.33	7.38	-0.71	18.64	51.6066	1	6.9178	1	3.5244	1
1	2023-08-19	2023-08-19	N	8	698	Control	4	Y	1.56	low	Y	Y	Y	17.79	21.43	19.61				17.82	22.18	15.97	17.12	17.34	17.44	15.52	17.46	12.73	27.81	19.11	40	-1.79	2.57	-3.64	-2.49	-2.27	-2.17	-4.1	-2.16	-6.88	8.2	-0.5	20.39	36.5588	1	6.9465	1	3.4164	1
1	2023-08-19	2023-08-19	N	12	697	Control	4	Y	2.88	low	Y	Y	Y	17.18	20.19	18.69				21.57	21.41	21.18	19.03	17.64	15.58	14.82	17.57	12.63	40	27.07	27.3	2.89	2.72	2.49	0.35	-1.05	-3.1	-3.86	-1.12	-6.05	21.31	8.38	8.61	28.1231	1	6.3377	1	1	1
1	2023-08-19	2023-08-19	N	16	645	Control	4	Y	3.06	medium	Y	Y	Y	19.45	21.64	20.54				19.63	23.82	20.58	18.24	19.1	16.95	16.24	18	13.78	29.97	25.8	40	-0.91	3.27	0.04	-2.3	-1.44	-3.59	-4.3	-2.54	-6.76	9.43	5.26	19.46	45.194	1	6.2764	1	3.9423	1
1	2023-08-19	2023-08-19	N	28	672	Control	4	Y	4.19	medium	Y	Y	Y	18.61	21.12	19.86				21.61	23.22	18.93	19.51	18.23	16.22	15.79	16.91	12.87	25.03	30.98	18.52	1.75	3.36	-0.94	-0.35	-1.63	-3.65	-4.08	-2.95	-7	5.17	11.12	-1.34	41.5628	1	7.5583	1	4.1134	1
1	2023-08-19	2023-08-19	N	33	641	Control	4	Y	1.5	low	Y	Y	Y	17.89	20.56	19.22				20.58	21.74	21.44	18.86	17.17	15.71	15.24	18.82	12.13	23.99	22.72	40	1.36	2.52	2.22	-0.36	-2.06	-3.51	-3.98	-0.4	-7.1	4.77	3.5	20.78	33.9449	3.537	7.5246	4.365	4.4001	6.2899
1	2023-08-19	2023-08-19	N	41	695	Control	4	Y	1.56	low	Y	Y	Y	17.72	20.66	19.19				20.52	22.21	20.59	22.21	17.77	16.69	14.86	19.4	11.88	23.84	23.76	35.47	1.33	3.02	1.4	3.03	-1.42	-2.5	-4.33	0.21	-7.31	4.65	4.57	16.28	29.4319	6.009	8.7847	3.8716	7.3428	8.2547
1	2023-08-19	2023-08-19	N	49	699	Control	4	Y	3.38	medium	Y	Y	Y	17.51	19.97	18.74				19.18	21.02	19.76	18.99	17.59	16.2	15.46	18.55	11.77	26.66	25.54	40	0.44	2.28	1.02	0.25	-1.15	-2.54	-3.28	-0.19	-6.97	7.92	6.8	21.26	19.7302	1	8.2076	3.9118	6.2392	6.8197
1	2023-08-19	2023-08-19	N	54	655	Control	4	Y	1.04	low	Y	Y	Y	18.35	20.89	19.62				18.11	22.6	18.45	19.64	18.5	16.74	16.01	18.67	12.63	27.07	28.86	40	-1.5	2.98	-1.16	0.02	-1.12	-2.87	-3.6	-0.94	-6.99	7.46	9.24	20.38	24.5146	1	4.8519	4.254	5.969	5.7851
1	2023-08-19	2023-08-19	N	60	696	Control	4	Y	1.25	low	Y	Y	Y	23.99	25.23	24.61				22.98	26.76	23.29	22.12	20.76	20.65	18.5	20.58	14.17	25.89	40	40	-1.63	2.15	-1.32	-2.49	-3.85	-3.96	-6.11	-4.03	-10.44	1.28	15.39	15.39	121.007	4.828	6.8485	1	5.6039	4.6377
1	2023-08-19	2023-08-19	N	67	694	Control	4	Y	1.88	low	Y	Y	Y	19.47	21.49	20.48				18.53	22.77	16.31	18.22	17.84	16.26	15.35	17.24	12.36	23.84	30.03	40	-1.95	2.29	-4.17	-2.26	-2.64	-4.22	-5.13	-3.24	-8.12	3.36	9.55	19.52	74.1243	1	6.4714	1	6.0591	6.5446
1	2023-08-19	2023-08-19	N	70	673	Control	4	Y	2.56	low	Y	Y	Y	18.84	21.51	20.18				20.61	22.36	22.35	22.91	17.13	15.63	15.19	16.75	12.29	26.32	30.03	40	0.43	2.19	2.17	2.73	-3.05	-4.55	-4.99	-3.42	-7.89	6.14	9.85	19.82	74.3406	3.662	6.6674	4.2474	6.5513	6.2931
1	2023-08-19	2023-08-19	N	74	644	Control	4	Y	2.72	low	Y	Y	Y	19.65	21.69	20.67				21.76	23.33	22.63	17.54	18.54	16.5	16.06	17.05	13.19	25.42	31.23	40	1.09	2.65	1.95	-3.13	-2.13	-4.17	-4.61	-3.62	-7.48	4.75	10.56	19.33	67.8476	3.508	5.0925	4.0934	4.4403	1
1	2023-08-19	2023-08-19	N		650	Control	4	Y	1.25	low	Y	Y	Y	19.4	21.74	20.57				21.52	23.03	21.83	20.2	18.09	16.56	15.93	16.98	12.84	40	30.37	40	0.96	2.46	1.27	-0.37	-2.48	-4.01	-4.64	-3.58	-7.73	19.43	9.8	19.43	59.8747	3.588	7.9997	4.1478	5.1377	6.7779
1	2023-08-19	2023-08-19	N	13	715	Rough	4	Y	2.59	low	Y	Y	Y	18.28	20.91	19.6				20.94	22.46	22.55	18.29	17.67	16.26	14.79	16.77	12.66	29.08	20.64	40	1.34	2.86	2.95	-1.31	-1.92	-3.34	-4.81	-2.83	-6.94	9.49	1.04	20.4	51.5518	1	5.6379	1	3.8328	1
1	2023-08-19	2023-08-19	N	21	747	Rough	4	Y	1	low	Y	Y	Y	19.74	21.66	20.7				21.5	23.83	17.45	20.62	18.03	15.92	15.35	17.48	13.24	26.74	27.22	28.69	0.8	3.13	-3.25	-0.08	-2.67	-4.78	-5.35	-3.23	-7.46	6.04	6.52	7.98	85.064	1	7.3929	1	1	1
1	2023-08-19	2023-08-19	N	22	742	Rough	4	Y	4.38	medium	Y	Y	Y	17.82	20.65	19.24				18.71	22.17	15.74	19.46	18.5	16.99	15.87	18.01	13.21	30.28	30.54	22.1	-0.52	2.93	-3.5	0.22	-0.74	-2.24	-3.36	-1.23	-6.03	11.05	11.31	2.87	19.8658	1	6.2655	1	4.7227	1
1	2023-08-19	2023-08-19	N	25	716	Rough	4	Y	3.31	medium	Y	Y	Y	19.45	21.68	20.57				19.81	23.62	16.22	20.65	18.84	16.87	15.98	18.21	13.14	30.5	28.55	40	-0.75	3.05	-4.35	0.08	-1.72	-3.7	-4.59	-2.36	-7.43	9.93	7.98	19.43	46.4541	1	8.854	1	6.5131	1
1	2023-08-19	2023-08-19	N	42	703	Rough	4	Y	3.53	medium	Y	Y	Y	21.17	22.04	21.61				23.5	24.99	23.5	24.66	18.7	17.33	16.67	20.23	12.89	23.68	32.57	40	1.9	3.38	1.89	3.06	-2.91	-4.27	-4.94	-1.37	-8.72	2.07	10.96	18.39	60.2102	1	8.1898	3.991	1	1
1	2023-08-19	2023-08-19	N	52	756	Rough	4	Y	4.56	medium	Y	Y	Y	18.15	20.72	19.43				20.04	21.56	17.59	19.74	18	17.36	15.78	19.06	12.41	26.04	32.14	40	0.61	2.13	-1.85	0.3	-1.44	-2.07	-3.65	-0.37	-7.03	6.61	12.7	20.57	21.57	3.638	8.6451	3.5376	5.4737	10.2917
1	2023-08-19	2023-08-19	N	56	737	Rough	4	Y	3.04	medium	Y	Y	Y	18.89	21.36	20.13				19.27	22.88	19.62	19.55	17.5	16.17	14.84	18.7	12.19	25.38	26.63	40	-0.86	2.75	-0.51	-0.58	-2.63	-3.96	-5.29	-1.43	-7.93	5.25	6.5	19.87	65.0665	4.67	7.5503	4.1861	7.4802	7.4986
1	2023-08-19	2023-08-19	N	61	739	Rough	4	Y	2.29	low	Y	Y	Y	16.96	19.65	18.31				18.79	21.34	16.96	19.48	17.06	15.73	14.81	18.63	11.69	26	26.25	40	0.48	3.04	-1.35	1.17	-1.25	-2.57	-3.5	0.32	-6.61	7.69	7.95	21.69	20.8757	5.265	5.5042	4.1198	4.9348	5.7894
1	2023-08-19	2023-08-19	N	64	711	Rough	4	Y	3.63	medium	Y	Y	Y	18.88	20.97	19.92				19.66	22.56	16.84	20.86	16.98	15.69	15.14	17.75	11.85	26.41	29.87	40	-0.26	2.64	-3.08	0.93	-2.94	-4.23	-4.78	-2.17	-8.07	6.49	9.95	20.08	58.9387	1	6.0319	4.1161	3.9319	5.4045
1	2023-08-19	2023-08-19	N	66	758	Rough	4	Y	2.56	low	Y	Y	Y	18.62	20.87	19.75				19.7	21.87	22.45	18.44	16.74	14.73	15.02	16.53	12.31	25.28	23.09	40	-0.05	2.13	2.71	-1.31	-3	-5.02	-4.73	-3.22	-7.44	5.53	3.34	20.25	78.7822	3.728	6.5634	4.1939	3.6396	1
1	2023-08-19	2023-08-19	N	68	751	Rough	4	Y	4.29	medium	Y	Y	Y	20.07	21.91	20.99				20.18	23.61	20.81	17.96	17.84	16.52	15.82	17.18	13	24.01	31.14	40	-0.8	2.63	-0.18	-3.03	-3.15	-4.47	-5.17	-3.81	-7.99	3.02	10.16	19.01	89.234	3.651	8.566	4.8843	4.9313	7.7579
1	2023-08-19	2023-08-19	N	75	714	Rough	4	Y	6.19	high	Y	Y	Y	21.23	22.81	22.02				20.73	23.98	20.03	18.66	18.19	16.75	16.67	17.38	13.38	26.94	27.62	40	-1.29	1.96	-1.99	-3.36	-3.84	-5.28	-5.36	-4.64	-8.65	4.92	5.59	17.98	129.445	1	8.1363	4.3653	3.09	4.448
1	2023-08-19	2023-08-19	N	77	706	Rough	4	Y	3.44	medium	Y	Y	Y	18.46	20.72	19.59				20.56	21.71	22.3	16.78	16.81	15.09	14.75	16.15	11.81	27.97	24.41	40	0.98	2.12	2.72	-2.81	-2.78	-4.49	-4.84	-3.44	-7.78	8.39	4.82	20.41	75.8461	3.621	6.8614	3.4573	5.8884	7.474
1	2023-08-19	2023-08-19	N		755	Rough	4	Y	2.56	low	Y	Y	Y	18.72	22.31	20.51				17.95	22.69	18.44	19.48	18.06	16.68	16.08	17.88	12.61	40	30.39	22.48	-2.56	2.18	-2.07	-1.03	-2.45	-3.84	-4.44	-2.63	-7.91	19.49	9.87	1.97	49.7225	1	7.4573	4.3572	6.262	6.9737
1	2023-02-20	2023-02-20	Y		640	Control			1.75	low	Y	N	N
1	2023-02-20	2023-02-20	Y		646	Control			2.08	low	Y	N	N
1	2023-02-20	2023-02-20	Y		654	Control			1.25	low	Y	N	N
1	2023-02-20	2023-02-20	Y		657	Control			1.67	low	Y	N	N
1	2023-02-20	2023-02-20	Y		670	Control			2.17	low	Y	N	N
1	2023-02-20	2023-02-20	Y		676	Control			1.75	low	Y	N	N
1	2023-02-20	2023-02-20	Y		682	Control			2.08	low	Y	N	N
1	2023-02-20	2023-02-20	Y		704	Rough			4.58	medium	Y	N	N
1	2023-02-20	2023-02-20	Y		705	Rough			3.42	medium	Y	N	N
1	2023-02-20	2023-02-20	Y		708	Rough			3.33	medium	Y	N	N
1	2023-02-20	2023-02-20	Y		729	Rough			2.58	low	Y	N	N
1	2023-02-20	2023-02-20	Y		730	Rough			5.33	medium	Y	N	N
1	2023-02-20	2023-02-20	Y		732	Rough			4.17	medium	Y	N	N
1	2023-02-20	2023-02-20	Y		734	Rough			4.83	medium	Y	N	N
1	2023-02-20	2023-02-20	Y		738	Rough			5.83	medium	Y	N	N
1	2023-02-20	2023-02-20	Y		750	Rough			3.25	medium	Y	N	N
1	2023-02-20	2023-02-20	Y		753	Rough			6.58	high	Y	N	N
1	2023-02-20	2023-02-20	Y		754	Rough			7	high	Y	N	N
1	2023-02-20	2023-02-20	Y		755	Rough			4.83	medium	Y	N	N
1	2023-02-20	2023-02-20	Y		759	Rough			5.25	medium	Y	N	N
[truncated: 17 more columns]
