# Supplementary material for: Thinking inside the box: Restoring the propolis envelope facilitates honey bee social immunity
Source: PLoS One. 2024 Jan 31;19(1):e0291744. doi: 10.1371/journal.pone.0291744 (PMC10830010; doi:10.1371/journal.pone.0291744)
Supplement: S12 Table — Bacterial gene expression was measured in young bees collected from migratory colonies. qPCR was used to quantify the expression of bacteria Bartonella apis, Bifidobacterium asteroides, Lactobacillus Firm-4 phylotype, Lactobacillus Firm-5 phylotype, Snodgrassella alvi, and UniBact, a primer coding for a universal bacterial gene sequence. Reference genes included ß-actin and Pros54. (XLSX) [file pone.0291744.s014.xlsx]

## Sheet: Sheet1
Year	Date	Maxwell ID	Colony	Treatment	Yard	Include	Propolis score	Propolis group	Gene data	Genes complete	ß-actin (bee)	Pros54	AvgRef	Bartonella	B. asteroides	Firm 4	Firm 5	S. alvi	UniBact	relBartAvg	relBasterAvg	relFirm4Avg	relFirm5Avg	relSalviAvg	relUniBAvg	logBart2	logBaster2	logFirm42	logFirm52	logSalvi2	logUniB2
2	2022-02-21		1	Control	5	Y	na		Y	Y	17.47	19.58	18.53	23.07	19.77	18.86	18.45	19.92	14.72	3.49	0.19	-0.72	-1.13	0.35	-4.85	-1.05059	-0.0571957	0.216742	0.340164	-0.10536	1.46
2	2022-02-21		2	Control	5	Y	2	low	Y	Y	17.52	19.61	18.56	23.74	19.66	19.19	18.76	19.44	14.72	4.13	0.05	-0.42	-0.85	-0.17	-4.89	-1.24325	-0.0150515	0.126433	0.255875	0.0511751	1.47204
2	2022-02-21		3	Control	5	Y	2.4375	low	Y	Y	17.55	19.75	18.65	24.79	20.13	18.75	19.07	19.75	14.79	5.04	0.38	-1	-0.68	0	-4.96	-1.51719	-0.114391	0.30103	0.2047	0	1.49311
2	2022-02-21		4	Control	5	Y	na		Y	Y	17.78	19.83	18.81	23.14	19.63	18.61	17.72	19.8	14.01	3.31	-0.2	-1.22	-2.1	-0.03	-5.82	-0.996409	0.060206	0.367257	0.632163	0.0090309	1.75199
2	2022-02-21		14	Control	5	Y	na		Y	Y	17.56	19.66	18.61	21.71	18.73	18.11	17.19	18.66	13.88	2.05	-0.92	-1.55	-2.47	-1	-5.78	-0.617112	0.276948	0.466596	0.743544	0.30103	1.73995
2	2022-02-21		17	Control	5	Y	1.9375	low	Y	Y	18.67	20.52	19.6	23.59	19.8	18.73	18.34	19.01	14.15	3.06	-0.72	-1.79	-2.18	-1.52	-6.37	-0.921152	0.216742	0.538844	0.656245	0.457566	1.91756
2	2022-02-21		21	Control	5	Y	na		Y	Y	17.67	19.7	18.68	24.46	20.41	18.93	19.22	20.05	14.65	4.76	0.71	-0.77	-0.48	0.35	-5.05	-1.4329	-0.213731	0.231793	0.144494	-0.10536	1.5202
2	2022-02-21		542	Control	5	Y	na		Y	Y	18.44	20.35	19.4	27.51	20.5	18.78	17.78	19.07	14.18	7.16	0.15	-1.57	-2.57	-1.28	-6.17	-2.15537	-0.0451545	0.472617	0.773647	0.385318	1.85736
2	2022-02-21		543	Control	5	Y	na		Y	Y	18.64	20.49	19.56	23.21	20.51	18.4	18.54	20.43	15.1	2.72	0.02	-2.08	-1.95	-0.06	-5.39	-0.818802	-0.0060206	0.626142	0.587008	0.0180618	1.62255
2	2022-02-21		545	Control	5	Y	1.5625	low	Y	Y	17.76	19.79	18.78	21.95	19.83	18.31	18.2	19.23	14.16	2.15	0.04	-1.49	-1.6	-0.56	-5.63	-0.647215	-0.0120412	0.448535	0.481648	0.168577	1.6948
2	2022-02-21		557	Control	5	Y	1.125	low	Y	Y	18.15	20.16	19.16	20.93	19.5	18.32	17.95	18.71	14.49	0.77	-0.66	-1.84	-2.21	-1.45	-5.67	-0.231793	0.19868	0.553895	0.665276	0.436493	1.70684
2	2022-02-21		560	Control	5	Y	2.4375	low	Y	Y	18.14	20.21	19.18	23.11	18.45	17.98	17.78	18.44	14.44	2.9	-1.76	-2.24	-2.43	-1.77	-5.77	-0.872987	0.529813	0.674307	0.731503	0.532823	1.73694
2	2022-02-21		562	Control	5	Y	2.0625	low	Y	Y	17.77	19.86	18.82	27.06	20.66	18.75	18.74	19.58	15.01	7.2	0.79	-1.11	-1.12	-0.28	-4.86	-2.16742	-0.237814	0.334143	0.337154	0.0842884	1.46301
2	2022-02-21		563	Control	5	Y	3.125	medium	Y	Y	17.93	19.88	18.9	25.07	19.72	18.65	18.14	19.97	14.79	5.19	-0.15	-1.23	-1.73	0.09	-5.09	-1.56235	0.0451545	0.370267	0.520782	-0.0270927	1.53224
2	2022-02-21		566	Control	5	Y	na		Y	Y	17.64	19.75	18.69	23.44	19.97	18.47	18.44	18.58	13.89	3.69	0.22	-1.28	-1.31	-1.17	-5.86	-1.1108	-0.0662266	0.385318	0.394349	0.352205	1.76404
2	2022-02-21		567	Control	5	Y	1.9375	low	Y	Y	17.72	19.7	18.71	25.02	20.14	18.67	18.15	19.91	14.59	5.32	0.44	-1.03	-1.55	0.21	-5.11	-1.60148	-0.132453	0.310061	0.466596	-0.0632163	1.53826
2	2022-02-21		568	Control	5	Y	2.625	low	Y	Y	17.64	19.84	18.74	24.13	19.62	18.64	18.4	19.91	14.99	4.29	-0.22	-1.2	-1.45	0.07	-4.85	-1.29142	0.0662266	0.361236	0.436493	-0.0210721	1.46
2	2022-02-21		571	Control	5	Y	na		Y	Y	17.96	19.78	18.87	24.43	19.12	18.57	17.42	19.11	14.08	4.65	-0.66	-1.21	-2.36	-0.67	-5.7	-1.39979	0.19868	0.364246	0.710431	0.20169	1.71587
2	2022-02-21		581	Control	5	Y	na		Y	Y	17.6	19.72	18.66	23.98	19.45	18.88	18.25	20.19	14.67	4.25	-0.27	-0.84	-1.48	0.47	-5.06	-1.27938	0.0812781	0.252865	0.445524	-0.141484	1.52321
2	2022-02-21		584	Control	5	Y	na		Y	Y	17.65	19.74	18.7	28.99	19.85	18.33	17.97	19.44	14.52	9.25	0.11	-1.41	-1.77	-0.3	-5.22	-2.78453	-0.0331133	0.424452	0.532823	0.090309	1.57138
2	2022-02-21		585	Control	5	Y	na		Y	Y	18	19.92	18.96	24.48	20.35	18.6	19.05	19.53	14.73	4.56	0.43	-1.32	-0.87	-0.39	-5.19	-1.3727	-0.129443	0.39736	0.261896	0.117402	1.56235
2	2022-02-21		588	Control	5	Y	1.6875	low	Y	Y	18.08	20.05	19.07	23.15	19.51	17.3	17.61	18.64	13.77	3.1	-0.54	-2.75	-2.44	-1.41	-6.28	-0.933193	0.162556	0.827832	0.734513	0.424452	1.89047
2	2022-02-21		592	Control	5	Y	1.375	low	Y	Y	18.22	19.94	19.08	22.08	19.02	17.85	16.89	18.16	14.3	2.14	-0.92	-2.08	-3.05	-1.78	-5.64	-0.644204	0.276948	0.626142	0.918141	0.535833	1.69781
2	2022-02-21		593	Control	5	Y	na		Y	Y	18.63	20.44	19.53	24.6	20.08	17.68	17.77	19.53	14.37	4.16	-0.36	-2.76	-2.67	-0.91	-6.07	-1.25228	0.108371	0.830843	0.80375	0.273937	1.82725
2	2022-02-21		594	Control	5	Y	5.6875	medium	Y	Y	18.05	20.35	19.2	27.82	20.4	18.14	18.29	19.33	14.67	7.48	0.05	-2.21	-2.06	-1.02	-5.68	-2.2517	-0.0150515	0.665276	0.620122	0.307051	1.70985
2	2022-02-21		596	Control	5	Y	1.5625	low	Y	Y	18.32	20.35	19.34	26.53	20.5	18.43	18.81	19.23	14.47	6.18	0.14	-1.92	-1.54	-1.12	-5.89	-1.86037	-0.0421442	0.577978	0.463586	0.337154	1.77307
2	2022-02-21		599	Control	5	Y	1.875	low	Y	Y	18.08	19.79	18.94	21.46	19.72	17.78	17.74	19.64	14.08	1.67	-0.07	-2.01	-2.05	-0.16	-5.71	-0.50272	0.0210721	0.60507	0.617111	0.0481648	1.71888
2	2022-02-21		708	Rough	5	Y	3.375	medium	Y	Y	18.17	19.83	19	23.38	19.85	18.44	17.47	19.83	13.88	3.55	0.02	-1.39	-2.36	0	-5.95	-1.06866	-0.0060206	0.418432	0.710431	0	1.79113
2	2022-02-21		711	Rough	5	Y	7.5	high	Y	Y	17.78	19.9	18.84	24.79	20.27	18.64	18.51	19.57	13.9	4.89	0.37	-1.26	-1.39	-0.33	-6	-1.47204	-0.111381	0.379298	0.418432	0.0993399	1.80618
2	2022-02-21		714	Rough	5	Y	7.9375	high	Y	Y	18.42	20.02	19.22	24.15	20.61	19.4	17.84	20	13.99	4.13	0.59	-0.62	-2.18	-0.02	-6.03	-1.24325	-0.177608	0.186639	0.656245	0.0060206	1.81521
2	2022-02-21		724	Rough	5	Y	7.5	high	Y	Y	18.04	20.02	19.03	23.24	20.52	18.52	18.63	19.78	14.71	3.21	0.5	-1.5	-1.39	-0.24	-5.31	-0.966306	-0.150515	0.451545	0.418432	0.0722472	1.59847
2	2022-02-21		732	Rough	5	Y	8.4375	high	Y	Y	17.88	20.25	19.07	25.62	20.2	18.86	17.9	19.9	14.5	5.36	-0.05	-1.39	-2.36	-0.35	-5.75	-1.61352	0.0150515	0.418432	0.710431	0.10536	1.73092
2	2022-02-21		749	Rough	5	Y	6.0625	high	Y	Y	17.86	20.24	19.05	24.88	21.03	18.91	18.44	20.28	14.41	4.64	0.78	-1.33	-1.81	0.04	-5.84	-1.39678	-0.234803	0.40037	0.544864	-0.0120412	1.75802
2	2022-02-21		890	Rough	5	Y	na		Y	Y	17.57	19.57	18.57	24.7	20.44	19.79	19.34	19.44	14.84	5.13	0.87	0.22	-0.23	-0.13	-4.73	-1.54428	-0.261896	-0.0662266	0.0692369	0.0391339	1.42387
2	2022-02-21		891	Rough	5	Y	na		Y	Y	17.91	19.85	18.88	23.41	20.04	18.95	18.1	20.33	14.47	3.56	0.19	-0.9	-1.75	0.48	-5.38	-1.07167	-0.0571957	0.270927	0.526802	-0.144494	1.61954
2	2022-02-21		894	Rough	5	Y	na		Y	Y	17.61	19.66	18.64	22.47	19.26	18.41	17.56	18.7	13.82	2.81	-0.41	-1.25	-2.11	-0.96	-5.84	-0.845894	0.123422	0.376287	0.635173	0.288989	1.75802
2	2022-02-21		895	Rough	5	Y	na		Y	Y	17.9	19.75	18.82	26.34	19.92	18.06	17.57	19.17	13.86	6.59	0.17	-1.69	-2.18	-0.58	-5.89	-1.98379	-0.0511751	0.508741	0.656245	0.174597	1.77307
2	2022-02-21		896	Rough	5	Y	na		Y	Y	18.71	20.59	19.65	25.97	20.74	19.72	18.74	19.92	14.6	5.38	0.15	-0.87	-1.85	-0.67	-5.99	-1.61954	-0.0451545	0.261896	0.556905	0.20169	1.80317
2	2022-02-21		897	Rough	5	Y	7.375	high	Y	Y	18.14	20.32	19.23	25.61	19.94	18.01	17.56	19.76	13.48	5.28	-0.38	-2.32	-2.77	-0.56	-6.84	-1.58944	0.114391	0.69839	0.833853	0.168577	2.05905
2	2022-02-21		898	Rough	5	Y	7.625	high	Y	Y	18.12	19.87	19	22.07	19.68	18.83	17.96	19.58	14.29	2.2	-0.19	-1.04	-1.91	-0.29	-5.58	-0.662266	0.0571957	0.313071	0.574967	0.0872987	1.67975
2	2022-02-21		946	Rough	5	Y	7.9375	high	Y	Y	16.99	19.55	18.27	23.51	20.58	18.53	17.29	18.93	13.18	3.95	1.02	-1.02	-2.26	-0.62	-6.37	-1.18907	-0.307051	0.307051	0.680328	0.186639	1.91756
2	2022-02-21		947	Rough	5	Y	na		Y	Y	17.92	19.92	18.92	31.28	19.67	17.5	17.66	19.3	13.59	11.36	-0.25	-2.42	-2.26	-0.62	-6.33	-3.4197	0.0752575	0.728493	0.680328	0.186639	1.90552
2	2022-02-21		963	Rough	5	Y	8.0625	high	Y	Y	18.11	20.31	19.21	21.78	18.81	17.84	17.53	19.26	13.52	1.48	-1.5	-2.47	-2.77	-1.05	-6.78	-0.445524	0.451545	0.743544	0.833853	0.316082	2.04098
2	2022-02-21		969	Rough	5	Y	na		Y	Y	17.75	19.94	18.84	21.55	19.35	17.69	16.69	19.08	13.04	1.62	-0.59	-2.25	-3.25	-0.86	-6.9	-0.487669	0.177608	0.677317	0.978347	0.258886	2.07711
2	2022-02-21		971	Rough	5	Y	na		Y	Y	17.81	20.13	18.97	24.02	21.71	19.9	19.59	21.23	13.68	3.89	1.58	-0.24	-0.55	1.09	-6.46	-1.17101	-0.475627	0.0722472	0.165567	-0.328123	1.94465
2	2022-02-21		974	Rough	5	Y	7.875	high	Y	Y	17.68	20.18	18.93	21.8	20.53	19.62	18.57	20.65	14.12	1.62	0.35	-0.56	-1.61	0.47	-6.06	-0.487669	-0.10536	0.168577	0.484658	-0.141484	1.82424
2	2022-02-21		975	Rough	5	Y	na		Y	Y	18.76	20.54	19.65	24.93	20.78	19.29	18.5	19.79	14.13	4.39	0.23	-1.25	-2.04	-0.75	-6.41	-1.32152	-0.0692369	0.376287	0.614101	0.225772	1.9296
2	2022-02-21		977	Rough	5	Y	7.3125	high	Y	Y	17.52	19.65	18.59	23.03	19.49	18.83	18.36	19.8	14.53	3.38	-0.16	-0.82	-1.29	0.15	-5.12	-1.01748	0.0481648	0.246845	0.388329	-0.0451545	1.54127
2	2022-02-21		979	Rough	5	Y	na		Y	Y	17.53	19.74	18.64	21.66	19.14	18.28	17.4	19.7	14	1.92	-0.61	-1.46	-2.35	-0.04	-5.74	-0.577978	0.183628	0.439504	0.70742	0.0120412	1.72791
2	2022-02-21		980	Rough	5	Y	7.875	high	Y	Y	18.05	19.85	18.95	23.79	19.59	18.96	17.77	18.89	13.79	3.93	-0.26	-0.89	-2.08	-0.97	-6.07	-1.18305	0.0782678	0.267917	0.626142	0.291999	1.82725
2	2022-02-21		981	Rough	5	Y	7.6875	high	Y	Y	17.41	19.69	18.55	22.85	19.89	19.11	18.08	19.23	13.6	3.17	0.2	-0.57	-1.6	-0.45	-6.09	-0.954265	-0.060206	0.171587	0.481648	0.135463	1.83327
2	2022-02-21		982	Rough	5	Y	na		Y	Y	17.73	19.66	18.69	18.64	17.93	18.27	16.34	19.13	13.45	-1.02	-1.72	-1.39	-3.32	-0.53	-6.21	0.307051	0.517772	0.418432	0.99942	0.159546	1.8694
2	2022-02-21		987	Rough	5	Y	8.0625	high	Y	Y	17.92	20.1	19.01	26.18	19.38	17.94	17.26	18.37	13.35	6.08	-0.72	-2.16	-2.84	-1.73	-6.75	-1.83026	0.216742	0.650225	0.854925	0.520782	2.03195
2	2022-02-21		989	Rough	5	Y	6.6875	high	Y	Y	17.69	19.82	18.76	22.96	18.73	18.16	16.29	18.77	13.34	3.14	-1.09	-1.66	-3.53	-1.06	-6.48	-0.945234	0.328123	0.49971	1.06264	0.319092	1.95067
2	2022-02-21		996	Rough	5	Y	na		Y	Y	17.42	19.65	18.53	22.61	19.34	18.95	17.35	18.77	13.64	2.96	-0.31	-0.7	-2.3	-0.88	-6.01	-0.891049	0.0933193	0.210721	0.692369	0.264906	1.80919
2	2022-02-21		998	Rough	5	Y	na		Y	Y	17.72	19.95	18.84	24.24	19.23	18.88	17.7	19.03	14.01	4.29	-0.72	-1.07	-2.25	-0.92	-5.94	-1.29142	0.216742	0.322102	0.677317	0.276948	1.78812
2	2022-02-21		B724	Rough	5	Y	8.625	high	Y	Y	18.59	20.6	19.59	30.1	20.61	19.08	19.3	19.42	14.1	9.5	0.01	-1.51	-1.3	-1.18	-6.49	-2.85979	-0.0030103	0.454555	0.391339	0.355215	1.95368
1	2022-02-20	3	748	Rough	1	Y	5.83	medium	Y	N	20.16	22.03	21.1	21.58	18.23	17.47	16.47	18.46	13.56	0.49	-2.87	-3.63	-4.63	-2.64	-7.54	-0.147505	0.863956	1.09274	1.39377	0.794719	2.26977
1	2022-02-20	9	760	Rough	1	Y	6.25	high	Y	N	20.51	21.7	21.11	21.14	17.77	16.81	15.56	16.9	12.85	0.04	-3.34	-4.3	-5.55	-4.21	-8.26	-0.0120412	1.00544	1.29443	1.67072	1.26734	2.48651
1	2022-02-20	19	746	Rough	1	Y	5.75	medium	Y	N	21.03	21.76	21.4	20.07	18.06	17.49	15.9	17.95	13.45	-1.33	-3.34	-3.91	-5.5	-3.45	-7.95	0.40037	1.00544	1.17703	1.65566	1.03855	2.39319
1	2022-02-20	20	677	Control	1				Y	N	22.54	22.45	22.5	22.36	20.27	20.48	17.56	19.25	14.93	-0.14	-2.23	-2.02	-4.94	-3.25	-7.57	0.0421442	0.671297	0.608081	1.48709	0.978347	2.2788
1	2022-02-20	39	717	Rough	1	N	5.75	medium	Y	N	17.69	22.93	20.31	22.94	19	18.15	17.34	19.67	13.74	2.63	-1.31	-2.16	-2.97	-0.64	-6.57	-0.791709	0.394349	0.650225	0.894059	0.192659	1.97777
1	2022-02-20	53	648	Control	1				Y	N	18.55	20.07	19.31	26.88	19.45	17.55	15.58	19.18	13.43	7.57	0.14	-1.76	-3.73	-0.13	-5.88	-2.2788	-0.0421442	0.529813	1.12284	0.0391339	1.77006
1	2022-02-20	59	668	Control	1	Y	2.08	low	Y	N	20.36	22.11	21.24	26.27	20.45	19.38	18.23	19.69	14.95	5.04	-0.79	-1.86	-3.01	-1.55	-6.29	-1.51719	0.237814	0.559916	0.9061	0.466596	1.89348
1	2022-02-20	65	690	Control	1				Y	N	18.62	21.23	19.93	25.48	20.17	34.53	18.26	20.21	15.83	5.56	0.25	14.61	-1.67	0.29	-4.1	-1.67373	-0.0752575	-4.39805	0.50272	-0.0872987	1.23422
1	2022-02-20	69	683	Control	1	Y	1.5	low	Y	N	19.57	21.87	20.72	24.56	19.13	37.57	17.25	19.13	15.22	3.84	-1.59	16.85	-3.47	-1.59	-5.5	-1.15596	0.478638	-5.07236	1.04457	0.478638	1.65566
1	2022-02-20	71	731	Rough	1	Y	3.92	medium	Y	N	20.2	22.12	21.16	29.68	19.68	37.54	17.75	19.98	16.08	8.52	-1.48	16.38	-3.41	-1.18	-5.08	-2.56478	0.445524	-4.93087	1.02651	0.355215	1.52923
1	2022-02-20	73	693	Control	1	Y	1.83	low	Y	N	19.24	21.7	20.47	26.64	18.9	40	16.66	18.74	14.95	6.17	-1.57	19.53	-3.81	-1.73	-5.52	-1.85736	0.472617	-5.87912	1.14692	0.520782	1.66169
1	2022-02-20	76	678	Control	1	Y	2	low	Y	N	18.78	21.41	20.1	25.87	20.78	36.81	16.99	19.25	14.87	5.78	0.69	16.72	-3.11	-0.85	-5.23	-1.73995	-0.207711	-5.03322	0.936203	0.255875	1.57439
1	2022-02-20	78	740	Rough	1	Y	5.17	medium	Y	N	20.42	22.62	21.52	24.19	19.66	31.28	17.89	18.58	15.58	2.67	-1.86	9.76	-3.63	-2.94	-5.94	-0.80375	0.559916	-2.93805	1.09274	0.885028	1.78812
1	2022-08-19	3	748	Rough	1	Y	4.63	medium	Y	Y	18.15	20.85	19.5	19.22	18.27	16.76	16.37	17.86	13.53	-0.27	-1.23	-2.73	-3.13	-1.64	-5.97	0.0812781	0.370267	0.821812	0.942224	0.493689	1.79715
1	2022-08-19	9	760	Rough	1	Y	4.19	medium	Y	Y	18.41	20.93	19.67	18.51	16.62	14.85	14.28	17.15	12.21	-1.16	-3.06	-4.82	-5.4	-2.53	-7.46	0.349195	0.921152	1.45096	1.62556	0.761606	2.24568
1	2022-08-19	19	746	Rough	1	Y	3.29	medium	Y	Y	18.34	20.85	19.59	18.6	17.74	15.88	15.43	17.38	13.18	-1	-1.86	-3.71	-4.17	-2.22	-6.41	0.30103	0.559916	1.11682	1.2553	0.668287	1.9296
1	2022-08-19	20	677	Control	1	Y	5.63	medium	Y	Y	19.7	21.74	20.72	19.2	18.78	16.24	16.03	17.99	13.71	-1.52	-1.94	-4.48	-4.7	-2.73	-7.01	0.457566	0.583998	1.34861	1.41484	0.821812	2.11022
1	2022-08-19	39	717	Rough	1	Y	4.67	medium	Y	Y	18.61	21.56	20.08	19.82	18.09	16.82	15.71	19.48	12.52	-0.26	-2	-3.27	-4.37	-0.6	-7.57	0.0782678	0.60206	0.984368	1.3155	0.180618	2.2788
1	2022-08-19	53	648	Control	1	Y	1.46	low	Y	Y	18	20.7	19.35	19.67	18.06	16.25	15.34	19.67	12.42	0.33	-1.28	-3.09	-4.01	0.33	-6.92	-0.0993399	0.385318	0.930183	1.20713	-0.0993399	2.08313
1	2022-08-19	59	668	Control	1	Y	1.75	low	Y	Y	26.61	26.49	26.55	23.87	20.75	19.84	17.55	23.73	14.35	-2.68	-5.8	-6.71	-9	-2.82	-12.2	0.80676	1.74597	2.01991	2.70927	0.848905	3.67257
1	2022-08-19	65	690	Control	1	Y	1.56	low	Y	Y	20.26	22.41	21.33	18.29	17.56	15.87	15.28	17.32	12.7	-3.05	-3.78	-5.46	-6.05	-4.02	-8.64	0.918141	1.13789	1.64362	1.82123	1.21014	2.6009
1	2022-08-19	69	683	Control	1	Y	1.5	low	Y	Y	19.27	21.5	20.39	17.61	17.54	15.86	15.39	17.62	12.68	-2.77	-2.85	-4.53	-5	-2.77	-7.71	0.833853	0.857935	1.36367	1.50515	0.833853	2.32094
1	2022-08-19	71	731	Rough	1	Y	1.96	low	Y	Y	19.76	21.76	20.76	20.7	16.65	14.82	14.36	16.67	11.89	-0.06	-4.11	-5.94	-6.4	-4.1	-8.88	0.0180618	1.23723	1.78812	1.92659	1.23422	2.67315
1	2022-08-19	73	693	Control	1	Y	1.75	low	Y	Y	18.86	21.51	20.19	18.31	18.57	16.54	15.67	17.52	12.54	-1.88	-1.61	-3.65	-4.52	-2.66	-7.65	0.565936	0.484658	1.09876	1.36066	0.80074	2.30288
1	2022-08-19	76	678	Control	1	Y	1.5	low	Y	Y	19.38	21.73	20.55	18.39	17.64	15.71	13.92	17.02	12.16	-2.16	-2.92	-4.84	-6.64	-3.54	-8.39	0.650225	0.879008	1.45699	1.99884	1.06565	2.52564
1	2022-08-19	78	740	Rough	1	Y	2.17	low	Y	Y	19.55	21.95	20.75	22.44	17.48	15.12	14.56	17.07	12.6	1.69	-3.27	-5.63	-6.19	-3.68	-8.15	-0.508741	0.984368	1.6948	1.86338	1.10779	2.45339
1	2022-08-19		640	Control	1	Y	2.13	low	Y	Y	20.63	21.78	21.21	19.67	19.89	16.41	16.03	17.97	14	-1.54	-1.32	-4.8	-5.18	-3.24	-7.21	0.463586	0.39736	1.44494	1.55934	0.975337	2.17043
1	2022-08-19		646	Control	1	Y	2.5	low	Y	Y	19.14	21.62	20.38	17.51	17.71	15.67	15.38	17.13	12.29	-2.87	-2.67	-4.7	-5	-3.25	-8.08	0.863956	0.80375	1.41484	1.50515	0.978347	2.43232
1	2022-08-19		652	Control	1	N			N	Y
1	2022-08-19		657	Control	1	Y	1.17	low	Y	Y	18.54	22.35	20.45	20.43	17.98	15.51	14.74	17.59	11.74	-0.02	-2.47	-4.94	-5.71	-2.85	-8.71	0.0060206	0.743544	1.48709	1.71888	0.857935	2.62197
1	2022-08-19		664	Control	1	Y	1.19	low	Y	Y	20.12	23.33	21.73	19.37	18.79	16.62	16.47	18.43	13.84	-2.36	-2.94	-5.11	-5.26	-3.3	-7.88	0.710431	0.885028	1.53826	1.58342	0.993399	2.37212
1	2022-08-19		682	Control	1	Y	2.88	low	Y	Y	25.14	26.68	25.91	22.44	21.8	21.45	19.83	22.18	16.54	-3.47	-4.11	-4.46	-6.08	-3.73	-9.37	1.04457	1.23723	1.34259	1.83026	1.12284	2.82065
1	2022-08-19		702	Rough	1	Y			N	Y
1	2022-08-19		705	Rough	1	Y	2.22	low	Y	Y	18.68	21.43	20.06	18.55	17.61	16.4	15.67	16.81	12.59	-1.51	-2.45	-3.66	-4.39	-3.24	-7.47	0.454555	0.737523	1.10177	1.32152	0.975337	2.24869
1	2022-08-19		708	Rough	1	Y	1.47	low	Y	Y	18.68	22.57	20.63	18.81	17.51	15.5	15.14	17.53	12.56	-1.82	-3.12	-5.12	-5.49	-3.09	-8.07	0.547875	0.939214	1.54127	1.65265	0.930183	2.42931
1	2022-08-19		718	Rough	1	Y	3.83	medium	Y	Y	19.92	21.41	20.66	21.06	19.45	16.3	15.73	17.83	13.53	0.4	-1.21	-4.37	-4.94	-2.83	-7.14	-0.120412	0.364246	1.3155	1.48709	0.851915	2.14935
1	2022-08-19		734	Rough	1	Y	2.42	low	Y	Y	22.43	23.45	22.94	19.97	20.33	17.43	16.58	18.67	14.7	-2.97	-2.61	-5.51	-6.36	-4.27	-8.24	0.894059	0.785688	1.65868	1.91455	1.2854	2.48049
1	2022-08-19		753	Rough	1	Y	5.19	medium	Y	Y	21.72	23.19	22.46	20.71	18.2	16.23	15.85	18.36	12.84	-1.75	-4.25	-6.23	-6.6	-4.09	-9.61	0.526802	1.27938	1.87542	1.9868	1.23121	2.8929
1	2022-08-19		754	Rough	1	Y	5.5	medium	Y	Y	20.17	22.04	21.11	20.73	18.29	15.57	16.01	17.23	12.82	-0.38	-2.81	-5.53	-5.09	-3.87	-8.29	0.114391	0.845894	1.6647	1.53224	1.16499	2.49554
1	2022-08-19		759	Rough	1	Y	2.44	low	Y	Y	19.03	22.69	20.86	21.49	17.77	15.85	15.72	17.79	12.56	0.63	-3.09	-5.01	-5.14	-3.07	-8.3	-0.189649	0.930183	1.50816	1.54729	0.924162	2.49855
1	2022-08-19	5	642	Control	2	Y	1.28	low	Y	Y	17.74	21.26	19.5	19.2	18.17	15.98	15.41	18.26	12.68	-0.31	-1.33	-3.52	-4.09	-1.24	-6.82	0.0933193	0.40037	1.05963	1.23121	0.373277	2.05302
1	2022-08-19	18	681	Control	2	Y	1.19	low	Y	Y	19.49	21.53	20.51	17.75	17.65	15.76	15.31	17.54	13.18	-2.76	-2.86	-4.75	-5.19	-2.97	-7.32	0.830843	0.860946	1.42989	1.56235	0.894059	2.20354
1	2022-08-19	30	757	Rough	2	Y	1.63	low	Y	Y	18.66	21.25	19.96	20.41	17.64	15.11	15.16	16.74	12.61	0.45	-2.32	-4.85	-4.8	-3.22	-7.35	-0.135463	0.69839	1.46	1.44494	0.969317	2.21257
1	2022-08-19	31	647	Control	2	Y	4.46	medium	Y	Y	17.97	20.91	19.44	18.61	17.69	15.91	14.98	17.31	12.26	-0.83	-1.75	-3.53	-4.46	-2.13	-7.18	0.249855	0.526802	1.06264	1.34259	0.641194	2.1614
1	2022-08-19	32	674	Control	2	Y	6.44	high	Y	Y	17.62	20.7	19.16	18.59	17.82	15.93	15.1	17.73	12.47	-0.57	-1.33	-3.23	-4.06	-1.43	-6.69	0.171587	0.40037	0.972327	1.22218	0.430473	2.01389
1	2022-08-19	34	663	Control	2	Y	1	low	Y	Y	17.94	20.91	19.42	20.07	17.68	16.39	15.35	18.96	11.09	0.65	-1.74	-3.03	-4.07	-0.46	-8.33	-0.195669	0.523792	0.912121	1.22519	0.138474	2.50758
1	2022-08-19	35	724	Rough	2	Y	2.58	low	Y	Y	17.62	20.57	19.09	19.06	17.11	15.86	14.79	18.48	11.56	-0.04	-1.99	-3.23	-4.3	-0.62	-7.54	0.0120412	0.59905	0.972327	1.29443	0.186639	2.26977
1	2022-08-19	36	744	Rough	2	Y	1.75	low	Y	Y	20.39	22.69	21.54	25.7	18.54	16.86	15.72	19.21	12.71	4.16	-3	-4.68	-5.82	-2.33	-8.83	-1.25228	0.90309	1.40882	1.75199	0.7014	2.65809
1	2022-08-19	38	653	Control	2	Y	1.42	low	Y	Y	20.22	22.67	21.45	22.38	18.77	17.48	15.7	20.51	12.21	0.93	-2.68	-3.97	-5.75	-0.94	-9.24	-0.279958	0.80676	1.19509	1.73092	0.282968	2.78152
1	2022-08-19	40	675	Control	2	Y	1.13	low	Y	Y	17.9	20.88	19.39	18.6	17.79	16.62	15.5	18.97	12.12	-0.79	-1.6	-2.77	-3.89	-0.42	-7.27	0.237814	0.481648	0.833853	1.17101	0.126433	2.18849
1	2022-08-19	45	741	Rough	2	Y	1.04	low	Y	Y	18.1	20.8	19.45	29.14	17.99	15.59	14.57	19.99	12.14	9.69	-1.46	-3.86	-4.88	0.54	-7.31	-2.91698	0.439504	1.16198	1.46903	-0.162556	2.20053
1	2022-08-19	48	665	Control	2	Y	1.5	low	Y	Y	18.64	21.02	19.83	20.02	17.84	16.63	15.68	19.75	12.37	0.19	-2	-3.21	-4.15	-0.08	-7.46	-0.0571957	0.60206	0.966306	1.24927	0.0240824	2.24568
1	2022-08-19	51	749	Rough	2	Y	3.08	medium	Y	Y	18.58	21.13	19.86	20.68	18.8	16.22	15.41	19.05	12.57	0.82	-1.05	-3.63	-4.44	-0.8	-7.28	-0.246845	0.316082	1.09274	1.33657	0.240824	2.1915
1	2022-08-19	79	725	Rough	2	Y	2.29	low	Y	Y	18.62	21.39	20.01	17.55	16.62	15.22	14.24	16.39	11.58	-2.46	-3.39	-4.79	-5.77	-3.62	-8.42	0.740534	1.02049	1.44193	1.73694	1.08973	2.53467
1	2022-08-19		654	Control	2	Y	1.33	low	Y	Y	18.82	20.85	19.83	21.56	18.88	15.63	14.97	16.58	12.76	1.73	-0.96	-4.21	-4.86	-3.25	-7.07	-0.520782	0.288989	1.26734	1.46301	0.978347	2.12828
1	2022-08-19		670	Control	2	Y	1.44	low	Y	Y	22.47	22.93	22.7	22.25	19.84	16.85	16.4	17.95	14.31	-0.45	-2.86	-5.85	-6.3	-4.74	-8.39	0.135463	0.860946	1.76103	1.89649	1.42688	2.52564
1	2022-08-19		671	Control	2	Y	3.63	medium	Y	Y	19.73	21.54	20.64	20.6	19.22	15.89	15.13	17.59	12.91	-0.04	-1.42	-4.75	-5.5	-3.04	-7.73	0.0120412	0.427463	1.42989	1.65566	0.915131	2.32696
1	2022-08-19		676	Control	2	Y			N	Y
1	2022-08-19		680	Control	2	Y	2.25	low	Y	Y	18.31	21.57	19.94	19.46	17.55	15.46	14.7	16.66	11.81	-0.48	-2.39	-4.47	-5.23	-3.28	-8.13	0.144494	0.719462	1.3456	1.57439	0.987378	2.44737
1	2022-08-19		704	Rough	2	Y	3.88	medium	Y	Y	20.55	21.83	21.19	21.83	19.78	16.86	15.76	18.52	13.32	0.64	-1.41	-4.33	-5.43	-2.66	-7.87	-0.192659	0.424452	1.30346	1.63459	0.80074	2.36911
1	2022-08-19		720	Rough	2	Y	1.25	low	Y	Y	21.03	23.92	22.48	23.84	19.78	16.18	17.45	18.69	12.95	1.37	-2.7	-6.3	-5.03	-3.79	-9.53	-0.412411	0.812781	1.89649	1.51418	1.1409	2.86882
1	2022-08-19		727	Rough	2	Y			N	Y
1	2022-08-19		729	Rough	2	Y	1.96	low	Y	Y	23.09	25.28	24.19	20.39	19.27	18.82	17.77	19.79	13.71	-3.8	-4.92	-5.37	-6.42	-4.4	-10.47	1.14391	1.48107	1.61653	1.93261	1.32453	3.15178
1	2022-08-19		730	Rough	2	Y	4.38	medium	Y	Y	19.62	21.46	20.54	20.98	19.98	16.47	16.05	17.84	13.02	0.44	-0.56	-4.07	-4.49	-2.69	-7.52	-0.132453	0.168577	1.22519	1.35162	0.809771	2.26375
1	2022-08-19		732	Rough	2	Y	2.29	low	Y	Y	21.28	22.22	21.75	20.88	19.67	16.59	16.05	17.36	14.01	-0.87	-2.08	-5.16	-5.7	-4.39	-7.74	0.261896	0.626142	1.55331	1.71587	1.32152	2.32997
1	2022-08-19		750	Rough	2	Y	1.5	low	Y	Y	22.2	23.72	22.96	20.51	18.74	16.67	16.33	17.62	13.78	-2.44	-4.22	-6.29	-6.62	-5.33	-9.17	0.734513	1.27035	1.89348	1.99282	1.60449	2.76045
1	2022-02-20	5	642	Control	2	Y	1.42	low	Y	N	20.01	22.09	21.05	24.07	18.39	17.73	15.86	17.6	12.56	3.02	-2.66	-3.32	-5.19	-3.45	-8.49	-0.909111	0.80074	0.99942	1.56235	1.03855	2.55574
1	2022-02-20	18	681	Control	2				Y	N	19.21	21.97	20.59	26.92	19.3	18.55	16.81	18.87	12.98	6.33	-1.29	-2.04	-3.78	-1.72	-7.61	-1.90552	0.388329	0.614101	1.13789	0.517772	2.29084
1	2022-02-20	30	757	Rough	2	Y	4	medium	Y	N	19.24	21.53	20.39	24.08	18.37	17.74	15.92	19.01	13.16	3.7	-2.02	-2.65	-4.47	-1.38	-7.23	-1.11381	0.608081	0.797729	1.3456	0.415421	2.17645
1	2022-02-20	31	647	Control	2	Y	3.33	medium	Y	N	20.73	22.1	21.42	21.09	17.92	17.28	15.81	17.98	13.24	-0.33	-3.5	-4.14	-5.61	-3.44	-8.18	0.0993399	1.0536	1.24626	1.68878	1.03554	2.46243
1	2022-02-20	32	674	Control	2				Y	N	19.88	21.81	20.85	24.53	20.31	18.65	17.04	18.5	13.43	3.69	-0.54	-2.2	-3.81	-2.35	-7.42	-1.1108	0.162556	0.662266	1.14692	0.70742	2.23364
1	2022-02-20	34	663	Control	2	Y	1.5	low	Y	N	18.96	22.89	20.93	33.91	19.05	18.13	15.52	18.61	13.12	12.99	-1.88	-2.8	-5.41	-2.32	-7.81	-3.91038	0.565936	0.842884	1.62857	0.69839	2.35104
1	2022-02-20	35	724	Rough	2	Y	4.25	medium	Y	N	18.88	22.22	20.55	25.14	19.59	18.03	16.44	17.65	13.62	4.59	-0.96	-2.52	-4.11	-2.9	-6.93	-1.38173	0.288989	0.758596	1.23723	0.872987	2.08614
1	2022-02-20	36	744	Rough	2				Y	N	18.37	22.54	20.46	27.92	19.64	18.23	16.13	18.78	13.46	7.47	-0.82	-2.23	-4.33	-1.68	-7	-2.24869	0.246845	0.671297	1.30346	0.50573	2.10721
1	2022-02-20	38	653	Control	2				Y	N	19.04	21.87	20.46	25.03	18.07	17.26	16.05	18.84	13.86	4.58	-2.39	-3.2	-4.41	-1.62	-6.6	-1.37872	0.719462	0.963296	1.32754	0.487669	1.9868
1	2022-02-20	40	675	Control	2				Y	N	17.68	22.25	19.97	23.67	18.47	16.97	15.86	17.93	12.8	3.71	-1.5	-3	-4.11	-2.04	-7.17	-1.11682	0.451545	0.90309	1.23723	0.614101	2.15839
1	2022-02-20	45	741	Rough	2				Y	N	18.19	22.8	20.5	24.46	17.97	17.05	15.46	17.83	12.85	3.97	-2.53	-3.45	-5.04	-2.67	-7.65	-1.19509	0.761606	1.03855	1.51719	0.80375	2.30288
1	2022-02-20	48	665	Control	2	Y	2.58	low	Y	N	18.48	20.86	19.67	24.67	18.86	17.72	15.83	18.91	13.58	5	-0.81	-1.95	-3.84	-0.76	-6.09	-1.50515	0.243834	0.587008	1.15596	0.228783	1.83327
1	2022-02-20	51	749	Rough	2	Y	4.92	medium	Y	N	20.08	22.56	21.32	24.62	19.76	18.5	17.08	18.86	14.26	3.3	-1.56	-2.82	-4.24	-2.46	-7.06	-0.993399	0.469607	0.848905	1.27637	0.740534	2.12527
1	2022-02-20	79	725	Rough	2				Y	N	19.47	22.54	21.01	27.68	19.87	32.74	18.5	19.68	15.7	6.68	-1.14	11.74	-2.51	-1.33	-5.31	-2.01088	0.343174	-3.53409	0.755585	0.40037	1.59847
1	2022-02-20	2	713	Rough	3	Y	3.58	medium	Y	N	21.75	21.95	21.85	25.35	18.55	17.52	16.11	17.77	13.5	3.5	-3.3	-4.33	-5.74	-4.08	-8.35	-1.0536	0.993399	1.30346	1.72791	1.2282	2.5136
1	2022-02-20	7	692	Control	3	Y	2.42	low	Y	N	21.43	22.93	22.18	29.53	19.15	18.55	16.86	18.55	14.2	7.35	-3.03	-3.63	-5.32	-3.63	-7.98	-2.21257	0.912121	1.09274	1.60148	1.09274	2.40222
1	2022-02-20	10	684	Control	3	Y	3.67	medium	Y	N	20.74	22.45	21.6	26.45	19.75	18.16	16.6	17.66	13.47	4.86	-1.85	-3.44	-5	-3.94	-8.13	-1.46301	0.556905	1.03554	1.50515	1.18606	2.44737
1	2022-02-20	11	658	Control	3	N	1.75	low	Y	N	20.26	21.57	20.92	21.92	18.61	17.71	16.26	17.8	13.23	1.01	-2.31	-3.21	-4.66	-3.12	-7.69	-0.30404	0.695379	0.966306	1.4028	0.939214	2.31492
1	2022-02-20	14	752	Rough	3	Y	4.42	medium	Y	N	20.19	22.17	21.18	22.46	18.91	17.92	17.1	18.5	13.48	1.28	-2.27	-3.26	-4.08	-2.68	-7.7	-0.385318	0.683338	0.981358	1.2282	0.80676	2.31793
1	2022-02-20	15	666	Control	3	Y	1.92	low	Y	N	20.4	22.11	21.26	23.79	19.4	18.44	17.24	18.55	13.71	2.54	-1.86	-2.82	-4.02	-2.71	-7.55	-0.764616	0.559916	0.848905	1.21014	0.815791	2.27278
1	2022-02-20	17	728	Rough	3	Y	4.83	medium	Y	N	20.78	22.19	21.49	23.81	18.75	18.02	16.2	18.19	13.19	2.33	-2.74	-3.47	-5.29	-3.3	-8.3	-0.7014	0.824822	1.04457	1.59245	0.993399	2.49855
1	2022-02-20	23	722	Rough	3	Y	6.75	high	Y	N	19.79	20.64	20.22	28.09	19.68	18.26	16.72	19.11	13.37	7.88	-0.54	-1.96	-3.5	-1.11	-6.85	-2.37212	0.162556	0.590019	1.0536	0.334143	2.06206
1	2022-02-20	24	733	Rough	3	Y	6.5	high	Y	N	20.39	21.71	21.05	23.63	17.77	17.76	15.67	18.23	12.83	2.58	-3.28	-3.29	-5.38	-2.82	-8.22	-0.776657	0.987378	0.990389	1.61954	0.848905	2.47447
1	2022-02-20	27	679	Control	3	Y	1.17	low	Y	N	19.71	22.15	20.93	24.26	18.66	18.95	15.49	19.14	11.9	3.33	-2.27	-1.98	-5.44	-1.79	-9.03	-1.00243	0.683338	0.596039	1.6376	0.538844	2.7183
1	2022-02-20	37	712	Rough	3	Y	6.33	high	Y	N	19.4	21.85	20.63	27.89	19.44	17.95	16.52	18.23	13.76	7.27	-1.19	-2.68	-4.11	-2.4	-6.87	-2.18849	0.358226	0.80676	1.23723	0.722472	2.06808
1	2022-02-20	43	689	Control	3	N	2.17	low	Y	N	18.13	21.96	20.05	24.05	18.79	17.98	15.93	18.76	13.56	4.01	-1.26	-2.07	-4.12	-1.29	-6.49	-1.20713	0.379298	0.623132	1.24024	0.388329	1.95368
1	2022-02-20	44	656	Control	3	Y	2.25	low	Y	N	17.82	28.51	23.17	23.33	18.27	17.31	15.65	18.94	13.03	0.17	-4.9	-5.86	-7.52	-4.23	-10.14	-0.0511751	1.47505	1.76404	2.26375	1.27336	3.05244
1	2022-02-20	46	735	Rough	3	Y	3.33	medium	Y	N	18.89	22.17	20.53	26	19.61	19.12	16.49	19.52	13.86	5.47	-0.92	-1.41	-4.04	-1.01	-6.67	-1.64663	0.276948	0.424452	1.21616	0.30404	2.00787
1	2022-02-20	47	687	Control	3				Y	N	17.52	22.11	19.82	25.59	18.9	18.54	16.75	20.38	13.99	5.78	-0.92	-1.28	-3.07	0.57	-5.83	-1.73995	0.276948	0.385318	0.924162	-0.171587	1.755
1	2022-02-20	55	723	Rough	3	N	5.17	medium	Y	N	20.45	20.64	20.55	24.01	21.06	18.95	17.41	19.76	14.59	3.47	0.52	-1.6	-3.14	-0.79	-5.96	-1.04457	-0.156536	0.481648	0.945234	0.237814	1.79414
1	2022-02-20	57	660	Control	3	Y	1.67	low	Y	N	20.18	21.82	21	30.98	20.45	18.85	17.73	19.54	14.57	9.98	-0.55	-2.15	-3.27	-1.46	-6.43	-3.00428	0.165567	0.647214	0.984368	0.439504	1.93562
1	2022-02-20	58	659	Control	3				Y	N	18.84	21.58	20.21	25.73	20	19.09	17.59	19.9	14.47	5.52	-0.21	-1.12	-2.62	-0.31	-5.74	-1.66169	0.0632163	0.337154	0.788699	0.0933193	1.72791
1	2022-02-20	62	736	Rough	3	Y	4.5	medium	Y	N	20.46	21.53	21	26.7	20.09	18.69	17.13	19.3	14.64	5.71	-0.91	-2.31	-3.87	-1.7	-6.36	-1.71888	0.273937	0.695379	1.16499	0.511751	1.91455
1	2022-02-20	63	691	Control	3	Y	1.67	low	Y	N	20.39	22.1	21.25	25.74	19.88	18.61	16.58	19.12	14.43	4.5	-1.37	-2.64	-4.67	-2.13	-6.82	-1.35464	0.412411	0.794719	1.40581	0.641194	2.05302
1	2022-02-20	72	719	Rough	3				Y	N	19.2	22.12	20.66	24.58	18.71	30.99	16.67	19.71	15.55	3.92	-1.95	10.33	-3.99	-0.95	-5.11	-1.18004	0.587008	-3.10964	1.20111	0.285979	1.53826
1	2022-02-20	80	707	Rough	3	Y	6.75	high	Y	N	20.36	22.54	21.45	23.71	19.15	38.25	17.13	19.33	15.61	2.26	-2.3	16.8	-4.32	-2.12	-5.84	-0.680328	0.692369	-5.0573	1.30045	0.638184	1.75802
1	2022-02-20	81	743	Rough	3	Y	6.58	high	Y	N	20.3	22.19	21.25	22.99	19.18	40	16.94	19.39	15.86	1.75	-2.07	18.76	-4.31	-1.86	-5.39	-0.526802	0.623132	-5.64732	1.29744	0.559916	1.62255
1	2022-02-20	82	685	Control	3	Y	2	low	N	N	20.55	22.73	21.64	23.67	19.12	40	16.56	18.6	15.09	2.03	-2.52	18.36	-5.08	-3.04	-6.55	-0.611091	0.758596	-5.52691	1.52923	0.915131	1.97175
1	2022-08-19	2	713	Rough	3	Y	1.69	low	Y	Y	18.43	21	19.72	18.35	17.46	15.73	15.03	16.76	12.55	-1.37	-2.25	-3.99	-4.69	-2.96	-7.17	0.412411	0.677317	1.20111	1.41183	0.891049	2.15839
1	2022-08-19	7	692	Control	3	Y	3.06	medium	Y	Y	19.04	22.37	20.7	19.01	17.5	15.89	14.9	17.48	12.35	-1.7	-3.21	-4.81	-5.8	-3.22	-8.35	0.511751	0.966306	1.44795	1.74597	0.969317	2.5136
1	2022-08-19	10	684	Control	3	Y	3.88	medium	Y	Y	18.09	20.93	19.51	16.96	17.18	15.14	14.86	16.88	12.16	-2.55	-2.33	-4.37	-4.65	-2.63	-7.35	0.767626	0.7014	1.3155	1.39979	0.791709	2.21257
1	2022-08-19	11	658	Control	3	Y	1.13	low	Y	Y	19.47	21.66	20.56	17.88	17.54	15.84	15.69	17.14	12.71	-2.69	-3.02	-4.73	-4.88	-3.43	-7.86	0.809771	0.909111	1.42387	1.46903	1.03253	2.3661
1	2022-08-19	14	752	Rough	3	Y	2.21	low	Y	Y	18.88	21.34	20.11	19.51	18.08	15.56	15.43	17.72	12.94	-0.59	-2.03	-4.55	-4.68	-2.38	-7.16	0.177608	0.611091	1.36969	1.40882	0.716451	2.15537
1	2022-08-19	15	666	Control	3	Y	1.19	low	Y	Y	18.68	20.91	19.79	17.62	17.8	15.84	15.46	17.15	12.98	-2.17	-2	-3.95	-4.33	-2.64	-6.81	0.653235	0.60206	1.18907	1.30346	0.794719	2.05001
1	2022-08-19	17	728	Rough	3	Y	2.5	low	Y	Y	18.86	21.49	20.17	18.18	16.43	14.64	14.43	16.34	11.89	-1.99	-3.74	-5.54	-5.75	-3.83	-8.28	0.59905	1.12585	1.66771	1.73092	1.15294	2.49253
1	2022-08-19	23	722	Rough	3	Y	7.21	high	Y	Y	19.19	21.49	20.34	19.46	17.4	15.14	14.75	16.21	12.62	-0.88	-2.93	-5.2	-5.59	-4.12	-7.72	0.264906	0.882018	1.56536	1.68276	1.24024	2.32395
1	2022-08-19	24	733	Rough	3	Y	6.5	high	Y	Y	19.59	21.52	20.56	18.94	18.39	15.58	15.33	17.36	12.92	-1.61	-2.17	-4.98	-5.23	-3.2	-7.64	0.484658	0.653235	1.49913	1.57439	0.963296	2.29987
1	2022-08-19	27	679	Control	3	Y	1.25	low	Y	Y	18.48	20.98	19.73	17.76	18.05	16.52	15.54	17.3	12.21	-1.97	-1.68	-3.21	-4.19	-2.43	-7.52	0.593029	0.50573	0.966306	1.26132	0.731503	2.26375
1	2022-08-19	37	712	Rough	3	Y	6.34	high	Y	Y	19.17	21.5	20.33	20.65	18.43	16.68	15.44	19	12.46	0.31	-1.9	-3.65	-4.89	-1.33	-7.88	-0.0933193	0.571957	1.09876	1.47204	0.40037	2.37212
1	2022-08-19	43	689	Control	3	Y	1.44	low	Y	Y	18.48	20.99	19.73	20.75	17.89	16.71	14.93	18.83	11.96	1.01	-1.84	-3.02	-4.8	-0.9	-7.78	-0.30404	0.553895	0.909111	1.44494	0.270927	2.34201
1	2022-08-19	44	656	Control	3	Y	1.29	low	Y	Y	18.79	21.04	19.91	19.24	17.4	15.65	14.57	18.1	11.64	-0.67	-2.52	-4.26	-5.34	-1.81	-8.27	0.20169	0.758596	1.28239	1.6075	0.544864	2.48952
1	2022-08-19	46	735	Rough	3	Y	2.33	low	Y	Y	21.24	23.71	22.47	21.21	19.42	18.45	16.61	19.63	12.84	-1.26	-3.06	-4.02	-5.86	-2.84	-9.64	0.379298	0.921152	1.21014	1.76404	0.854925	2.90193
1	2022-08-19	47	687	Control	3	Y	1.75	low	Y	Y	18.96	21.34	20.15	19.12	17.48	15.58	15.11	19.08	12.11	-1.03	-2.67	-4.57	-5.05	-1.07	-8.05	0.310061	0.80375	1.37571	1.5202	0.322102	2.42329
1	2022-08-19	55	723	Rough	3	Y	3.13	medium	Y	Y	19.97	21.69	20.83	18.98	17.14	15.61	15.18	17.92	12.4	-1.85	-3.69	-5.22	-5.64	-2.91	-8.43	0.556905	1.1108	1.57138	1.69781	0.875997	2.53768
1	2022-08-19	57	660	Control	3	Y	1.4	low	Y	Y	19.89	21.64	20.76	20.62	17.57	15.55	14.93	18.36	12.52	-0.15	-3.19	-5.21	-5.83	-2.4	-8.24	0.0451545	0.960286	1.56837	1.755	0.722472	2.48049
1	2022-08-19	58	659	Control	3	Y	1.25	low	Y	Y	20.62	22.35	21.48	18.67	17.62	16.23	14.97	18.13	11.83	-2.82	-3.86	-5.25	-6.51	-3.35	-9.65	0.848905	1.16198	1.58041	1.95971	1.00845	2.90494
1	2022-08-19	62	736	Rough	3	Y	3.08	medium	Y	Y	18.81	21.11	19.96	21.09	17.13	15.65	14.59	18.68	11.74	1.13	-2.83	-4.31	-5.38	-1.28	-8.22	-0.340164	0.851915	1.29744	1.61954	0.385318	2.47447
1	2022-08-19	63	691	Control	3	N	1.38	low	Y	Y	17.96	20.57	19.27	18.25	17.18	15.64	14.69	18.44	11.28	-1.02	-2.09	-3.63	-4.58	-0.82	-7.99	0.307051	0.629153	1.09274	1.37872	0.246845	2.40523
1	2022-08-19	72	719	Rough	3	Y	1.04	low	Y	Y	22.29	24.13	23.21	24.62	18.59	16.84	15.97	18.28	12.92	1.41	-4.62	-6.37	-7.24	-4.93	-10.29	-0.424452	1.39076	1.91756	2.17946	1.48408	3.0976
1	2022-08-19	80	707	Rough	3	Y	5.28	medium	Y	Y	17.28	20.39	18.84	17.65	16.43	14.63	14.41	16.5	11.25	-1.19	-2.41	-4.2	-4.43	-2.33	-7.59	0.358226	0.725482	1.26433	1.33356	0.7014	2.28482
1	2022-08-19	81	743	Rough	3	Y	4.46	medium	Y	Y	19.4	21.7	20.55	17.65	18.05	15.81	15.81	16.61	12.82	-2.9	-2.5	-4.74	-4.74	-3.94	-7.73	0.872987	0.752575	1.42688	1.42688	1.18606	2.32696
1	2022-08-19	82	685	Control	3	Y	1.38	low	Y	Y	20.25	22.44	21.35	19	17.88	15.53	15	16.81	12.6	-2.35	-3.47	-5.82	-6.34	-4.54	-8.74	0.70742	1.04457	1.75199	1.90853	1.36668	2.631
1	2022-08-19		662	Control	3	Y	1.63	low	Y	Y	18.97	20.7	19.84	18.9	19.03	16.27	16.54	17.68	13.72	-0.94	-0.8	-3.56	-3.3	-2.15	-6.12	0.282968	0.240824	1.07167	0.993399	0.647214	1.8423
1	2022-08-19		669	Control	3	Y			N	Y
1	2022-08-19		709	Rough	3	Y	2.84	low	Y	Y	18.64	21.48	20.06	19.52	18.45	15.95	14.83	17.56	12.18	-0.54	-1.6	-4.11	-5.23	-2.5	-7.88	0.162556	0.481648	1.23723	1.57439	0.752575	2.37212
1	2022-08-19		738	Rough	3	Y	3.96	medium	Y	Y	19.48	21.24	20.36	19.85	18.9	15.97	14.86	16.77	12.64	-0.51	-1.46	-4.39	-5.5	-3.59	-7.72	0.153525	0.439504	1.32152	1.65566	1.0807	2.32395
1	2022-08-19		745	Rough	3	Y	1.13	low	Y	Y	18.87	22.64	20.76	25.1	17.69	15.83	14.6	17.49	12.04	4.35	-3.06	-4.92	-6.16	-3.27	-8.72	-1.30948	0.921152	1.48107	1.85434	0.984368	2.62498
1	2022-02-20	1	651	Control	4	Y	1.25	low	Y	N	20.31	21.23	20.77	20.5	18.12	16.57	15.73	15.98	12.14	-0.27	-2.65	-4.2	-5.04	-4.79	-8.63	0.0812781	0.797729	1.26433	1.51719	1.44193	2.59789
1	2022-02-20	4	649	Control	4	Y	1.25	low	Y	N	20.56	22.52	21.54	26.05	19.8	18.66	16.84	18.62	13.46	4.51	-1.74	-2.88	-4.7	-2.92	-8.08	-1.35765	0.523792	0.866966	1.41484	0.879008	2.43232
1	2022-02-20	6	643	Control	4	Y	1.42	low	Y	N	20.41	21.87	21.14	24.62	17.89	17.24	16.06	17.24	12.89	3.48	-3.25	-3.9	-5.08	-3.9	-8.25	-1.04758	0.978347	1.17402	1.52923	1.17402	2.4835
1	2022-02-20	8	698	Control	4	Y	1.83	low	Y	N	20.64	22.25	21.45	25.21	18.74	18.14	16.27	18.09	13.62	3.77	-2.71	-3.31	-5.18	-3.36	-7.83	-1.13488	0.815791	0.996409	1.55934	1.01146	2.35706
1	2022-02-20	12	697	Control	4	Y	2.58	low	Y	N	27.7	22.53	25.12	22.77	21.88	22.62	18.82	19.14	13.87	-2.35	-3.24	-2.5	-6.3	-5.98	-11.25	0.70742	0.975337	0.752575	1.89649	1.80016	3.38659
1	2022-02-20	13	715	Rough	4	Y	5.75	medium	Y	N	21.65	22.26	21.96	24.77	19.5	18.22	16.27	18.16	13.98	2.82	-2.46	-3.74	-5.69	-3.8	-7.98	-0.848905	0.740534	1.12585	1.71286	1.14391	2.40222
1	2022-02-20	16	645	Control	4				Y	N	18.91	20.86	19.89	21.17	18.99	18.56	15.25	17.85	12.1	1.29	-0.9	-1.33	-4.64	-2.04	-7.79	-0.388329	0.270927	0.40037	1.39678	0.614101	2.34502
1	2022-02-20	21	747	Rough	4				Y	N	18.79	20.97	19.88	21.97	17.47	16.53	14.88	16.98	11.41	2.09	-2.41	-3.35	-5	-2.9	-8.47	-0.629153	0.725482	1.00845	1.50515	0.872987	2.54972
1	2022-02-20	22	742	Rough	4	Y	6.5	high	Y	N	22.21	23.94	23.08	22.97	20.22	21.56	17.1	19.12	15.05	-0.11	-2.86	-1.52	-5.98	-3.96	-8.03	0.0331133	0.860946	0.457566	1.80016	1.19208	2.41727
1	2022-02-20	25	716	Rough	4	Y	6.42	high	Y	N	19.8	22.1	20.95	22.41	17.44	17.65	14.82	17.56	12.42	1.46	-3.51	-3.3	-6.13	-3.39	-8.53	-0.439504	1.05662	0.993399	1.84531	1.02049	2.56779
1	2022-02-20	28	672	Control	4	Y	4.42	medium	Y	N	19.99	21.8	20.9	23.52	18.96	18.31	15.86	18.75	12.79	2.63	-1.94	-2.59	-5.04	-2.15	-8.11	-0.791709	0.583998	0.779668	1.51719	0.647214	2.44135
1	2022-02-20	33	641	Control	4	Y	1.5	low	Y	N	18.45	21.83	20.14	28	18.45	17.7	15.15	18.08	12.96	7.86	-1.69	-2.44	-4.99	-2.06	-7.18	-2.3661	0.508741	0.734513	1.50214	0.620122	2.1614
1	2022-02-20	41	695	Control	4	Y	1.92	low	Y	N	18.86	22.08	20.47	31.25	19.59	18.18	16.38	18.56	13.51	10.78	-0.88	-2.29	-4.09	-1.91	-6.96	-3.2451	0.264906	0.689359	1.23121	0.574967	2.09517
1	2022-02-20	42	703	Rough	4	Y	5.92	medium	Y	N	18.61	22.66	20.64	32.58	19.36	18.44	16.87	18.91	13.86	11.95	-1.28	-2.2	-3.77	-1.73	-6.78	-3.59731	0.385318	0.662266	1.13488	0.520782	2.04098
1	2022-02-20	49	699	Control	4	Y	3.83	medium	Y	N	20.22	22.45	21.34	23.55	20.06	19.43	17.38	20.24	14.77	2.22	-1.28	-1.91	-3.96	-1.1	-6.57	-0.668287	0.385318	0.574967	1.19208	0.331133	1.97777
1	2022-02-20	52	756	Rough	4	Y	5.42	medium	Y	N	19.91	24.4	22.16	22.07	19.16	18.75	16.94	17.66	13.64	-0.09	-3	-3.41	-5.22	-4.5	-8.52	0.0270927	0.90309	1.02651	1.57138	1.35463	2.56478
1	2022-02-20	54	655	Control	4	Y	1.58	low	Y	N	20.26	23.94	22.1	29.49	20.86	19.2	17.97	20	15.11	7.39	-1.24	-2.9	-4.13	-2.1	-6.99	-2.22461	0.373277	0.872987	1.24325	0.632163	2.1042
1	2022-02-20	56	737	Rough	4	N	5.58	medium	Y	N	18.58	21.71	20.15	24.04	18.98	18.6	16.72	18.91	13.94	3.9	-1.17	-1.55	-3.43	-1.24	-6.21	-1.17402	0.352205	0.466596	1.03253	0.373277	1.8694
1	2022-02-20	60	696	Control	4	Y	2.25	low	Y	N	18.68	22.1	20.39	24.49	19.02	17.36	15.61	18.58	13.33	4.1	-1.37	-3.03	-4.78	-1.81	-7.06	-1.23422	0.412411	0.912121	1.43892	0.544864	2.12527
1	2022-02-20	61	739	Rough	4	Y			Y	N	20.17	21.46	20.82	29.02	20.56	18.79	18.08	20.5	15.4	8.21	-0.26	-2.03	-2.74	-0.32	-5.42	-2.47146	0.0782678	0.611091	0.824822	0.0963296	1.63158
1	2022-02-20	64	711	Rough	4	Y	6.67	high	Y	N	20.11	21.81	20.96	22.29	19.35	18.65	16.93	20.08	14.41	1.33	-1.61	-2.31	-4.03	-0.88	-6.55	-0.40037	0.484658	0.695379	1.21315	0.264906	1.97175
1	2022-02-20	66	758	Rough	4	Y	5.83	medium	Y	N	20.41	21.99	21.2	23.37	20.1	32.01	16.98	18.95	15.3	2.17	-1.1	10.81	-4.22	-2.25	-5.9	-0.653235	0.331133	-3.25413	1.27035	0.677317	1.77608
1	2022-02-20	67	694	Control	4	Y	1.67	low	Y	N	19.42	21.59	20.51	25.88	21.35	32.03	18.16	20.94	16.23	5.38	0.85	11.53	-2.35	0.44	-4.28	-1.61954	-0.255875	-3.47088	0.70742	-0.132453	1.28841
1	2022-02-20	68	751	Rough	4				Y	N	19.55	21.94	20.75	21.89	19.12	38.19	17.56	19.56	15.24	1.15	-1.63	17.45	-3.19	-1.19	-5.51	-0.346185	0.490679	-5.25297	0.960286	0.358226	1.65868
1	2022-02-20	70	673	Control	4	Y	2.83	low	Y	N	20.84	22.54	21.69	26.25	20.84	35.09	18.03	20.63	15.89	4.56	-0.85	13.4	-3.66	-1.06	-5.8	-1.3727	0.255875	-4.0338	1.10177	0.319092	1.74597
1	2022-02-20	74	644	Control	4	Y	2.42	low	Y	N	19.68	21.91	20.8	22.09	19.17	29.11	17.55	18.6	15.28	1.3	-1.63	8.32	-3.25	-2.2	-5.52	-0.391339	0.490679	-2.50457	0.978347	0.662266	1.66169
1	2022-02-20	75	714	Rough	4	Y	6.92	high	Y	N	20.55	22.18	21.37	24.34	19.29	32.2	17.51	19.55	15.76	2.98	-2.08	10.84	-3.86	-1.82	-5.61	-0.897069	0.626142	-3.26317	1.16198	0.547875	1.68878
1	2022-02-20	77	706	Rough	4	Y	5.17	medium	Y	N	20.68	22.35	21.52	29.17	20.3	33.34	18.01	19.79	15.59	7.66	-1.22	11.83	-3.51	-1.73	-5.93	-2.30589	0.367257	-3.56118	1.05662	0.520782	1.78511
1	2022-08-19	1	651	Control	4	Y	1.25	low	Y	Y	17.51	20.61	19.06	19.31	18.31	15.76	14.98	17.72	12.71	0.25	-0.76	-3.3	-4.09	-1.34	-6.35	-0.0752575	0.228783	0.993399	1.23121	0.40338	1.91154
1	2022-08-19	4	649	Control	4	Y	1.13	low	Y	Y	18.15	20.92	19.53	19.8	17.8	16.6	15.46	16.81	12.75	0.27	-1.73	-2.93	-4.07	-2.72	-6.78	-0.0812781	0.520782	0.882018	1.22519	0.818802	2.04098
1	2022-08-19	6	643	Control	4	Y	1.53	low	Y	Y	19.91	22.82	21.36	22.14	19.08	17.67	16.57	18.9	13.03	0.77	-2.28	-3.7	-4.79	-2.46	-8.33	-0.231793	0.686348	1.11381	1.44193	0.740534	2.50758
1	2022-08-19	8	698	Control	4	Y	1.56	low	Y	Y	17.79	21.43	19.61	17.12	17.34	17.44	15.52	17.46	12.73	-2.49	-2.27	-2.17	-4.1	-2.16	-6.88	0.749565	0.683338	0.653235	1.23422	0.650225	2.07109
1	2022-08-19	12	697	Control	4	Y	2.88	low	Y	Y	17.18	20.19	18.69	19.03	17.64	15.58	14.82	17.57	12.63	0.35	-1.05	-3.1	-3.86	-1.12	-6.05	-0.10536	0.316082	0.933193	1.16198	0.337154	1.82123
1	2022-08-19	13	715	Rough	4	Y	2.59	low	Y	Y	18.28	20.91	19.6	18.29	17.67	16.26	14.79	16.77	12.66	-1.31	-1.92	-3.34	-4.81	-2.83	-6.94	0.394349	0.577978	1.00544	1.44795	0.851915	2.08915
1	2022-08-19	16	645	Control	4	Y	3.06	medium	Y	Y	19.45	21.64	20.54	18.24	19.1	16.95	16.24	18	13.78	-2.3	-1.44	-3.59	-4.3	-2.54	-6.76	0.692369	0.433483	1.0807	1.29443	0.764616	2.03496
1	2022-08-19	21	747	Rough	4	Y	1	low	Y	Y	19.74	21.66	20.7	20.62	18.03	15.92	15.35	17.48	13.24	-0.08	-2.67	-4.78	-5.35	-3.23	-7.46	0.0240824	0.80375	1.43892	1.61051	0.972327	2.24568
1	2022-08-19	22	742	Rough	4	Y	4.38	medium	Y	Y	17.82	20.65	19.24	19.46	18.5	16.99	15.87	18.01	13.21	0.22	-0.74	-2.24	-3.36	-1.23	-6.03	-0.0662266	0.222762	0.674307	1.01146	0.370267	1.81521
1	2022-08-19	25	716	Rough	4	Y	3.31	medium	Y	Y	19.45	21.68	20.57	20.65	18.84	16.87	15.98	18.21	13.14	0.08	-1.72	-3.7	-4.59	-2.36	-7.43	-0.0240824	0.517772	1.11381	1.38173	0.710431	2.23665
1	2022-08-19	28	672	Control	4	Y	4.19	medium	Y	Y	18.61	21.12	19.86	19.51	18.23	16.22	15.79	16.91	12.87	-0.35	-1.63	-3.65	-4.08	-2.95	-7	0.10536	0.490679	1.09876	1.2282	0.888038	2.10721
1	2022-08-19	33	641	Control	4	Y	1.5	low	Y	Y	17.89	20.56	19.22	18.86	17.17	15.71	15.24	18.82	12.13	-0.36	-2.06	-3.51	-3.98	-0.4	-7.1	0.108371	0.620122	1.05662	1.1981	0.120412	2.13731
1	2022-08-19	41	695	Control	4	Y	1.56	low	Y	Y	17.72	20.66	19.19	22.21	17.77	16.69	14.86	19.4	11.88	3.03	-1.42	-2.5	-4.33	0.21	-7.31	-0.912121	0.427463	0.752575	1.30346	-0.0632163	2.20053
1	2022-08-19	42	703	Rough	4	Y	3.53	medium	Y	Y	21.17	22.04	21.61	24.66	18.7	17.33	16.67	20.23	12.89	3.06	-2.91	-4.27	-4.94	-1.37	-8.72	-0.921152	0.875997	1.2854	1.48709	0.412411	2.62498
1	2022-08-19	49	699	Control	4	Y	3.38	medium	Y	Y	17.51	19.97	18.74	18.99	17.59	16.2	15.46	18.55	11.77	0.25	-1.15	-2.54	-3.28	-0.19	-6.97	-0.0752575	0.346185	0.764616	0.987378	0.0571957	2.09818
1	2022-08-19	52	756	Rough	4	Y	4.56	medium	Y	Y	18.15	20.72	19.43	19.74	18	17.36	15.78	19.06	12.41	0.3	-1.44	-2.07	-3.65	-0.37	-7.03	-0.090309	0.433483	0.623132	1.09876	0.111381	2.11624
1	2022-08-19	54	655	Control	4	Y	1.04	low	Y	Y	18.35	20.89	19.62	19.64	18.5	16.74	16.01	18.67	12.63	0.02	-1.12	-2.87	-3.6	-0.94	-6.99	-0.0060206	0.337154	0.863956	1.08371	0.282968	2.1042
1	2022-08-19	56	737	Rough	4	Y	3.04	medium	Y	Y	18.89	21.36	20.13	19.55	17.5	16.17	14.84	18.7	12.19	-0.58	-2.63	-3.96	-5.29	-1.43	-7.93	0.174597	0.791709	1.19208	1.59245	0.430473	2.38717
1	2022-08-19	60	696	Control	4	Y	1.25	low	Y	Y	23.99	25.23	24.61	22.12	20.76	20.65	18.5	20.58	14.17	-2.49	-3.85	-3.96	-6.11	-4.03	-10.44	0.749565	1.15897	1.19208	1.83929	1.21315	3.14275
1	2022-08-19	61	739	Rough	4	Y	2.29	low	Y	Y	16.96	19.65	18.31	19.48	17.06	15.73	14.81	18.63	11.69	1.17	-1.25	-2.57	-3.5	0.32	-6.61	-0.352205	0.376287	0.773647	1.0536	-0.0963296	1.98981
1	2022-08-19	64	711	Rough	4	Y	3.63	medium	Y	Y	18.88	20.97	19.92	20.86	16.98	15.69	15.14	17.75	11.85	0.93	-2.94	-4.23	-4.78	-2.17	-8.07	-0.279958	0.885028	1.27336	1.43892	0.653235	2.42931
1	2022-08-19	66	758	Rough	4	Y	2.56	low	Y	Y	18.62	20.87	19.75	18.44	16.74	14.73	15.02	16.53	12.31	-1.31	-3	-5.02	-4.73	-3.22	-7.44	0.394349	0.90309	1.51117	1.42387	0.969317	2.23966
1	2022-08-19	67	694	Control	4	Y	1.88	low	Y	Y	19.47	21.49	20.48	18.22	17.84	16.26	15.35	17.24	12.36	-2.26	-2.64	-4.22	-5.13	-3.24	-8.12	0.680328	0.794719	1.27035	1.54428	0.975337	2.44436
1	2022-08-19	68	751	Rough	4	Y	4.29	medium	Y	Y	20.07	21.91	20.99	17.96	17.84	16.52	15.82	17.18	13	-3.03	-3.15	-4.47	-5.17	-3.81	-7.99	0.912121	0.948244	1.3456	1.55633	1.14692	2.40523
1	2022-08-19	70	673	Control	4	Y	2.56	low	Y	Y	18.84	21.51	20.18	22.91	17.13	15.63	15.19	16.75	12.29	2.73	-3.05	-4.55	-4.99	-3.42	-7.89	-0.821812	0.918141	1.36969	1.50214	1.02952	2.37513
1	2022-08-19	74	644	Control	4	Y	2.72	low	Y	Y	19.65	21.69	20.67	17.54	18.54	16.5	16.06	17.05	13.19	-3.13	-2.13	-4.17	-4.61	-3.62	-7.48	0.942224	0.641194	1.2553	1.38775	1.08973	2.2517
1	2022-08-19	75	714	Rough	4	Y	6.19	high	Y	Y	21.23	22.81	22.02	18.66	18.19	16.75	16.67	17.38	13.38	-3.36	-3.84	-5.28	-5.36	-4.64	-8.65	1.01146	1.15596	1.58944	1.61352	1.39678	2.60391
1	2022-08-19	77	706	Rough	4	Y	3.44	medium	Y	Y	18.46	20.72	19.59	16.78	16.81	15.09	14.75	16.15	11.81	-2.81	-2.78	-4.49	-4.84	-3.44	-7.78	0.845894	0.836863	1.35162	1.45699	1.03554	2.34201
1	2022-08-19		650	Control	4	Y	1.25	low	Y	Y	19.4	21.74	20.57	20.2	18.09	16.56	15.93	16.98	12.84	-0.37	-2.48	-4.01	-4.64	-3.58	-7.73	0.111381	0.746554	1.20713	1.39678	1.07769	2.32696
1	2022-08-19		755	Rough	4	Y	2.56	low	Y	Y	18.72	22.31	20.51	19.48	18.06	16.68	16.08	17.88	12.61	-1.03	-2.45	-3.84	-4.44	-2.63	-7.91	0.310061	0.737523	1.15596	1.33657	0.791709	2.38115
1	2022-02-20		640	Control		Y	1.75	low	N	N
1	2022-02-20		646	Control		Y	2.08	low	N	N
1	2022-02-20		654	Control		Y	1.25	low	N	N
1	2022-02-20		657	Control		Y	1.67	low	N	N
1	2022-02-20		670	Control		Y	2.17	low	N	N
1	2022-02-20		676	Control		Y	1.75	low	N	N
1	2022-02-20		682	Control		Y	2.08	low	N	N
1	2022-02-20		704	Rough		N	4.58	medium	N	N
1	2022-02-20		705	Rough		Y	3.42	medium	N	N
1	2022-02-20		708	Rough		Y	3.33	medium	N	N
1	2022-02-20		729	Rough		Y	2.58	low	N	N
1	2022-02-20		730	Rough		Y	5.33	medium	N	N
1	2022-02-20		732	Rough		Y	4.17	medium	N	N
1	2022-02-20		734	Rough		Y	4.83	medium	N	N
1	2022-02-20		738	Rough		Y	5.83	medium	N	N
1	2022-02-20		750	Rough		Y	3.25	medium	N	N
1	2022-02-20		753	Rough		Y	6.58	high	N	N
1	2022-02-20		754	Rough		Y	7	high	N	N
1	2022-02-20		755	Rough		N	4.83	medium	N	N
1	2022-02-20		759	Rough		Y	5.25	medium	N	N
