# Supplementary material for: Thinking inside the box: Restoring the propolis envelope facilitates honey bee social immunity
Source: PLoS One. 2024 Jan 31;19(1):e0291744. doi: 10.1371/journal.pone.0291744 (PMC10830010; doi:10.1371/journal.pone.0291744)
Supplement: S13 Table — Gene expression in young bees collected from migratory colonies and the viral loads were quanitified for the following viruses: acute bee paralysis virus (ABPV), black queen cell virus (BQCV), chronic bee paralysis virus (CBPV), deformed wing virus A (DWV-A), deformed wing virus B (DWV-B), Israeli acute paralysis virus (IAPV), Kashmir bee virus (KBV), Lake Sinai virus 1 (LSV-1), and Lake Sinai virus 2 (LSV-2); genes associated with European foulbrood; as well as reference genes pros54 and ß-actin. (XLSX) [file pone.0291744.s015.xlsx]

## Sheet: Sheet1
Year	Date	Maxwell ID	Colony	Propolis score	Yard	Treatment	Pros54	ß-actin (bee)	AvgRef	A. apis	dCq_A.apis	EFB	dCq_EFB	relAapisAvg	relAapisAvg2	logAapis2	relEFBAvg	relEFBAvg2	logEFB2	ABPV	logABPVcopy	BQCV	logBQCVcopy	CBPV	logCBPVcopy	DWV-A	logDWV-Acopy	DWV-B	logDWV-Bcopy	IAPV	logIAPVcopy	KBV	logKBVcopy	LSV-1	logLSV-1copy	LSV-2	logLSV-2copy
2	2021-02-01	1	1		5	control	19.5767	17.4733	18.525											40	2.99146	20.1733	7.69964			13.9467	9.84218	12.1533	10.6479	26.5367	6.67318			34.24	4.12693	15.7333	9.39519
2	2021-02-01	2	2	2	5	control	19.61	17.5167	18.5633											40	2.99146	17.7967	8.40134			21.5433	7.74133	14.6667	9.94742	21.4933	7.98792			33.2233	4.41308	18.5233	8.60235
2	2021-02-01	3	3	2.4375	5	control	19.75	17.5467	18.6483											40	2.99146	17.49	8.49188			17.64	8.8208	13.7433	10.2048	29.1833	5.98323			35.84	3.67661	21.48	7.76215
2	2021-02-01	4	4		5	control	19.8267	17.7833	18.805											40	2.99146	17.5567	8.4722			21.68	7.70354	12.53	10.5429	18.5	8.76825			35.6567	3.72821	15.5767	9.43971
2	2021-02-01	5	14		5	control	19.6567	17.5633	18.61											40	2.99146	25.47	6.13581			16.54	9.125	14.4633	10.0041	29.61	5.872			33.02	4.47031	26.2733	6.40002
2	2021-02-01	6	17	1.9375	5	control	20.5233	18.6733	19.5983											40	2.99146	27.6867	5.48135			15.25	9.48175	15.4867	9.71888	29.7533	5.83464			34.6767	4.00403	30.62	5.16482
2	2021-02-01	7	21		5	control	19.7	17.6667	18.6833											40	2.99146	27.1667	5.63488			12.83	10.151	12.1633	10.6451	29.23	5.97106			32.9633	4.48626	14.6533	9.70209
2	2021-02-01	8	542		5	control	20.35	18.4433	19.3967											40	2.99146	21.6833	7.25381			15.8733	9.30937	13.07	10.3924	16.2367	9.35827			23.64	7.11033	30.5067	5.19703
2	2021-02-01	9	543		5	control	20.4867	18.64	19.5633											40	2.99146	26.7733	5.75101			17.2367	8.93234	11.8933	10.7204	29.9533	5.7825			33.3033	4.39056	13.9367	9.90575
2	2021-02-01	10	545	1.5625	5	control	19.7933	17.7567	18.775											40	2.99146	27.6	5.50694			18.08	8.69912	14.95	9.86845	29.27	5.96064			26.6967	6.25002	15.54	9.45013
2	2021-02-01	11	557	1.125	5	control	20.16	18.1533	19.1567											40	2.99146	26.3267	5.88289			16.4533	9.14897	15.1467	9.81364	20.4167	8.2686			36.58	3.46834	24.6867	6.8509
2	2021-02-01	12	560	2.4375	5	control	20.2133	18.1433	19.1783											40	2.99146	20.11	7.71833			17.4167	8.88256	13.7733	10.1964	28.75	6.09619			36.0133	3.62783	20.71	7.98096
2	2021-02-01	13	562	2.0625	5	control	19.8633	17.77	18.8167											40	2.99146	14.8367	9.27527			15.6	9.38496	13.4633	10.2828	24.5333	7.19543			35.4567	3.7845	14.71	9.68599
2	2021-02-01	14	563	3.125	5	control	19.8767	17.9267	18.9017											40	2.99146	24.5433	6.40941			14.6367	9.65136	13.71	10.214	21.4533	7.99835			35.3033	3.82766	15.74	9.39329
2	2021-02-01	15	566		5	control	19.75	17.6367	18.6933											40	2.99146	27.1933	5.62701			21.29	7.81139	19.7833	8.52137	30.5633	5.62348			34.44	4.07064	29.79	5.40068
2	2021-02-01	16	567	1.9375	5	control	19.7	17.7233	18.7117											40	2.99146	23.7467	6.64462			13.63	9.92976	12.6733	10.503	17.6233	8.99678			35.52	3.76668	14.5233	9.73904
2	2021-02-01	17	568	2.625	5	control	19.8433	17.64	18.7417											40	2.99146	20.3767	7.6396			24.1567	7.01862	19.74	8.53344	28.0667	6.27433			35.2	3.85674	15.4433	9.4776
2	2021-02-01	18	571		5	control	19.78	17.96	18.87											40	2.99146	21.87	7.1987			12.93	10.1233	14.8567	9.89446	27.1667	6.50895			30.6733	5.13078	18.64	8.5692
2	2021-02-01	19	581		5	control	19.7233	17.5967	18.66											40	2.99146	28.3333	5.29042			19.02	8.43916	15.6933	9.66128	23.7233	7.40659			33.0633	4.45811	18.9433	8.483
2	2021-02-01	20	584		5	control	19.74	17.65	18.695											40	2.99146	23.1267	6.82767			12.1167	10.3483	12.4867	10.555	28.4233	6.18135			34.69	4.00028	24.7367	6.8367
2	2021-02-01	21	585		5	control	19.92	17.9967	18.9583											40	2.99146	18.6267	8.15628			19.3567	8.34605	16.1767	9.52657	28.1233	6.25956			33.02	4.47031	18.77	8.53225
2	2021-02-01	22	588	1.6875	5	control	20.05	18.0833	19.0667											40	2.99146	24.0933	6.54227			15.0733	9.5306	12.7767	10.4742	26.1167	6.78267			35.3233	3.82203	19.2667	8.39111
2	2021-02-01	23	592	1.375	5	control	19.9367	18.22	19.0783											40	2.99146	28.1367	5.34849			18.39	8.61338	11.96	10.7018	29.2267	5.97193			32.9833	4.48063	30.1367	5.30217
2	2021-02-01	24	593		5	control	20.44	18.6267	19.5333											40	2.99146	21.78	7.22527			15.5533	9.39786	13.8267	10.1815	22.16	7.81413			35.6	3.74416	16.0133	9.31562
2	2021-02-01	25	594	5.6875	5	control	20.3467	18.0533	19.2											40	2.99146	21.8167	7.21445			16.63	9.10011	13.08	10.3896	28.74	6.0988			33.0533	4.46093	16.91	9.06081
2	2021-02-01	26	596	1.5625	5	control	20.3533	19.6567	20.005											40	2.99146	22.5333	7.00285			13.2267	10.0413	12.7833	10.4723	28.86	6.06752			33.0633	4.45811	16.27	9.24268
2	2021-02-01	27	599	1.875	5	control	19.7933	18.0833	18.9383											40	2.99146	16.98	8.64246			20.7067	7.97271	14.2567	10.0617	26.2867	6.73836			35.19	3.85956	22.3833	7.50545
2	2021-02-01	28	708		5	rough	19.8333	18.17	19.0017											40	2.99146	20.5167	7.59827			15.7533	9.34255	19.5633	8.58268	28.9967	6.03189			32.0233	4.75082	25.72	6.55726
2	2021-02-01	29	711	7.5	5	rough	19.9	19.4433	19.6717											40	2.99146	29.38	4.9814			22.96	7.34956	14.9267	9.87495	29.38	5.93196			34.39	4.08472	15.51	9.45865
2	2021-02-01	30	714	7.9375	5	rough	20.02	18.4167	19.2183											40	2.99146	18.24	8.27045			18.6033	8.55439	12.6167	10.5188	19.7967	8.43022			34.73	3.98902	15.66	9.41603
2	2021-02-01	31	724	7.5	5	rough	20.0233	18.0367	19.03											40	2.99146	26.2133	5.91635			15.3033	9.467	15.9133	9.59996	29.6	5.87461			32.6333	4.57914	14.63	9.70872
2	2021-02-01	32	B724	8.625	5	rough	20.5967	18.5833	19.59											40	2.99146	29.2333	5.0247			19.3967	8.33499	17.2133	9.23764	20.89	8.1452			35.2233	3.85017	20.2833	8.10221
2	2021-02-01	33	732	8.4375	5	rough	20.2533	17.8833	19.0683											20.1367	8.46646	17.17	8.58636			17.07	8.97843	13.5267	10.2651	15.8667	9.45473			34.19	4.14101	14.23	9.82239
2	2021-02-01	34	749		5	rough	20.2433	17.8633	19.0533											40	2.99146	15.45	9.09418			12.6433	10.2026	12.56	10.5346	13.95	9.95438			33.32	4.38587	13.3533	10.0715
2	2021-02-01	35	890		5	rough	19.57	17.57	18.57											40	2.99146	27.9567	5.40163			19.9433	8.18381	14.3333	10.0403	29.45	5.91371			35.9667	3.64096	16.1433	9.27868
2	2021-02-01	36	891		5	rough	19.85	17.9067	18.8783											40	2.99146	15.7	9.02037			14.4533	9.70206	13.2133	10.3525	30.04	5.75991			33.54	4.32395	15.0967	9.57611
2	2021-02-01	37	894		5	rough	19.6633	17.61	18.6367											40	2.99146	23.48	6.72335			15.5233	9.40616	17.7933	9.07599	30.79	5.56439			33.3333	4.38212	30.5733	5.17808
2	2021-02-01	38	895		5	rough	19.75	17.8967	18.8233											40	2.99146	26.5133	5.82777			22.86	7.37721	12.9	10.4398	21.93	7.87409			35.9667	3.64096	15.7467	9.3914
2	2021-02-01	39	896		5	rough	20.59	18.7133	19.6517											40	2.99146	26.5833	5.80711			13.29	10.0238	11.97	10.699	30.0633	5.75382			33.78	4.2564	17.4333	8.9121
2	2021-02-01	40	897	7.375	5	rough	20.3233	18.1367	19.23											40	2.99146	17.29	8.55093			14.3267	9.73709	13.4067	10.2986	30.1733	5.72515			36.74	3.4233	31.57	4.89486
2	2021-02-01	41	898	7.625	5	rough	19.87	18.1233	18.9967											40	2.99146	14.9733	9.23492			14.62	9.65597	13.6733	10.2243	27.7067	6.36818			36.0033	3.63064	30.2867	5.25954
2	2021-02-01	42	946	7.9375	5	rough	19.5533	16.9933	18.2733											40	2.99146	23.97	6.57868			24.27	6.98728	13.05	10.398	20.2533	8.31117			35.21	3.85393	14.6133	9.71346
2	2021-02-01	43	947		5	rough	19.92	17.92	18.92											40	2.99146	24.1167	6.53538			14.7267	9.62647	12.99	10.4147	18.0467	8.88643			35.1167	3.8802	14.6433	9.70494
2	2021-02-01	44	963	8.0625	5	rough	20.3067	18.1067	19.2067											38.14	3.50413	15.65	9.03513			13.85	9.86892	12.9267	10.4324	23.2733	7.5239			33.15	4.43372	28.5833	5.74358
2	2021-02-01	45	969		5	rough	19.9367	17.7467	18.8417											40	2.99146	24.83	6.32477			21.6767	7.70446	17.26	9.22464	22.95	7.60819			32.98	4.48156	18.6733	8.55972
2	2021-02-01	46	971		5	rough	20.1333	17.81	18.9717											40	2.99146	21.5967	7.2794			16.4867	9.13975	13.7733	10.1964	29.25	5.96585			32.1333	4.71986	15.6733	9.41224
2	2021-02-01	47	974	7.875	5	rough	20.18	17.6767	18.9283											40	2.99146	27.6733	5.48529			16.3233	9.18492	22.57	7.7447	27.5733	6.40294			35.3767	3.80702	14.2967	9.80345
2	2021-02-01	48	975		5	rough	20.5433	18.76	19.6517											40	2.99146	29.0233	5.0867			17.6033	8.83094	18.3	8.93478	30.3867	5.66953			22.1733	7.52313	14.7567	9.67273
2	2021-02-01	49	977	7.3125	5	rough	19.65	17.5233	18.5867											34.8467	4.41189	21.3133	7.36305			26.7167	6.31066	17.4967	9.15868	28.8633	6.06665			32.7833	4.53692	13.42	10.0526
2	2021-02-01	50	979		5	rough	19.7433	17.5333	18.6383											40	2.99146	20.71	7.54119			20.5867	8.0059	14.0567	10.1174	29.7633	5.83203			35.38	3.80608	15.5567	9.44539
2	2021-02-01	51	980	7.875	5	rough	19.8533	18.0533	18.9533											40	2.99146	26.0367	5.96851			21.74	7.68695	13.4367	10.2902	26.1	6.78702			36	3.63158	28.48	5.77295
2	2021-02-01	52	981	7.6875	5	rough	19.6867	17.41	18.5483											40	2.99146	27.5133	5.53253			16.9567	9.00977	14.7667	9.91955	28.5333	6.15268			34.6667	4.00685	30.6367	5.16008
2	2021-02-01	53	982		5	rough	19.6567	17.73	18.6933											40	2.99146	25.1867	6.21947			12.5	10.2423	12.6733	10.503	23.8833	7.36488			27.0533	6.14964	30.8767	5.09188
2	2021-02-01	54	987	8.0625	5	rough	20.1	17.9167	19.0083											40	2.99146	26.7367	5.76183			29.4533	5.55383	25.5	6.92809	30.5	5.63999			35.6433	3.73196	27.8033	5.96524
2	2021-02-01	55	989	6.6875	5	rough	19.8233	17.6933	18.7583											40	2.99146	21.8867	7.19378			26.63	6.33462	13.55	10.2586	30.3133	5.68865			35.2467	3.84361	18.16	8.7056
2	2021-02-01	56	996		5	rough	19.65	17.4167	18.5333											35.52	4.2263	25.5333	6.11711			17.5067	8.85767	21.3033	8.09773	19.7267	8.44847			35.16	3.868	19.23	8.40153
2	2021-02-01	57	998		5	rough	19.9533	17.72	18.8367											40	2.99146	24.1733	6.51865			24.3933	6.95317	14.0333	10.1239	29.1	6.00495			40	2.50577	29.1767	5.57497
1	2019-08-01	107	640	2.125	1	control	22.13	22.5587	22.3443											40	2.61675	18.1333	8.49666	40	2.93352	36.5479	3.70514	34.9611	4.57343	35.2767	3.83369	40	2.81487	29.5034	5.65663	32.7933	4.60144
1	2019-08-01	90	646	2.5	1	control	17.7267	21.0333	19.38											40	2.61675	19.6667	8.04132	35.5727	4.22493	32.9937	4.73961	31.1151	5.66636	30.9	5.10295	40	2.81487	19.9904	8.32536	31.06	5.09355
1	2019-08-01	53	648	1.45833	1	control	16.0433	20.164	18.1037											40	2.61675	17.5567	8.66791	34.5461	4.52438	32.7851	4.80031	12.6225	10.9214	31.32	4.98115	40	2.81487	16.6421	9.26467	30.1967	5.33865
1	2019-08-01	86	657	1.16667	1	control	17.3333	20.7937	19.0635											34.7963	4.08154	21.04	7.63349	35.7994	4.15879	30.8392	5.36666	30.8958	5.72868	16.68	9.22684	36.1393	3.88756	27.0477	6.34553	29.54	5.52508
1	2019-08-01	87	664	1.1875	1	control	18.5133	21.2564	19.8848											32.0741	4.84781	15.0167	9.42221	35.6662	4.19763	29.9516	5.62501	20.5134	8.67906	26.3767	6.41475	40	2.81487	32.3882	4.84732	32.3467	4.72826
1	2019-08-01	59	668	1.75	1	control	17.6	21.2609	19.4305											36.2349	3.67659	17.1033	8.80254	36.2504	4.02724	24.5198	7.20595	27.0735	6.81488	31.4667	4.93862	40	2.81487	21.85	7.80369	21.31	7.86162
1	2019-08-01	20	677	5.625	1	control	20.13	22.5295	21.3298											40	2.61675	15.5467	9.26481	40	2.93352	40	2.70039	40	3.14152	40	2.46389	34.9029	4.23107	40	2.71195	40	2.55543
1	2019-08-01	76	678	1.5	1	control	17.99	21.0207	19.5054											36.0801	3.72016	17.2967	8.74512	40	2.93352	34.4991	4.30145	32.5948	5.24587	26.7967	6.29295	40	2.81487	20.355	8.22309	31.7167	4.90712
1	2019-08-01	29	682	2.875	1	control	19.4533	22.6033	21.0283											40	2.61675	32.5967	4.20156	40	2.93352	40	2.70039	40	3.14152	40	2.46389	40	2.81487	40	2.71195	40	2.55543
1	2019-08-01	69	683	1.5	1	control	17.8333	20.932	19.3827											34.1526	4.26274	23.6133	6.8693	36.2562	4.02556	32.0871	5.00346	31.168	5.65133	31.4267	4.95022	40	2.81487	34.939	4.13174	31.22	5.04812
1	2019-08-01	65	690	1.5625	1	control	18.4433	21.2834	19.8633											33.0017	4.58671	21.5433	7.48401	35.8582	4.14166	30.6605	5.41867	30.9694	5.70775	29.9933	5.36589	40	2.81487	32.5891	4.79098	30.99	5.11342
1	2019-08-01	73	693	1.75	1	control	17.33	20.5991	18.9645											32.0011	4.86838	25.1833	6.40306	35.8515	4.14359	32.5209	4.8772	32.1736	5.36555	27.56	6.07157	40	2.81487	19.9639	8.3328	30.7767	5.17399
1	2019-08-01	93	705	2.21875	1	rough	17.4433	20.8731	19.1582											32.8688	4.62414	13.99	9.72709	36.2387	4.03066	32.8978	4.7675	31.3146	5.60966	25.0933	6.78692	40	2.81487	19.0882	8.57846	17.8933	8.83163
1	2019-08-01	88	708	1.46875	1	rough	17.6267	21.0627	19.3447											35.8813	3.77613	24.6033	6.5753	35.9792	4.10636	23.3156	7.55643	24.1329	7.65051	26.0633	6.50562	40	2.81487	20.4287	8.20242	30.44	5.26957
1	2019-08-01	39	717	4.66667	1	rough	17.54	21.0558	19.2979											40	2.61675	14.2067	9.66275	37.9567	3.52954	35.1665	4.10719	32.8545	5.17206	28.8633	5.6936	40	2.81487	20.6952	8.12764	30.4867	5.25632
1	2019-08-01	102	718	3.83333	1	rough	20.8033	21.6026	21.203											40	2.61675	21.9067	7.37612	40	2.93352	27.0056	6.48244	22.8504	8.01495	27.6433	6.04741	40	2.81487	36.6184	3.66059	16.4467	9.24235
1	2019-08-01	71	731	1.95833	1	rough	18.1367	21.453	19.7949											35.7232	3.82063	15.6467	9.23512	36.251	4.02706	20.4079	8.40272	35.8804	4.31218	23.1333	7.35534	40	2.81487	31.2815	5.15781	30.9467	5.12572
1	2019-08-01	100	734	2.41667	1	rough	23.2267	23.5642	23.3954											40	2.61675	18.61	8.35511	40	2.93352	36.4544	3.73235	35.0855	4.53809	35.57	3.74862	40	2.81487	22.9243	7.50229	21.4333	7.82661
1	2019-08-01	78	740	2.16667	1	rough	17.12	20.4196	18.7698											40	2.61675	22.7333	7.13063	35.4265	4.26757	34.0805	4.42328	23.8898	7.71957	31.7867	4.84581	40	2.81487	26.0688	6.62014	30.78	5.17304
1	2019-08-01	19	746	3.29167	1	rough	18.7133	21.7093	20.2113											40	2.61675	21.4033	7.52559	40	2.93352	34.4035	4.32927	40	3.14152	40	2.46389	40	2.81487	37.2975	3.47009	40	2.55543
1	2019-08-01	3	748	4.625	1	rough	20.91	23.453	22.1815											40	2.61675	16.4	9.0114	40	2.93352	36.5433	3.70647	40	3.14152	40	2.46389	40	2.81487	28.9893	5.80084	40	2.55543
1	2019-08-01	91	753	5.1875	1	rough	18.8533	21.7889	20.3211											28.7879	5.77288	20.62	7.75821	36.6648	3.90637	28.1259	6.15638	20.9554	8.55346	30.6567	5.17352	40	2.81487	36.5643	3.6758	31.02	5.1049
1	2019-08-01	89	754	5.5	1	rough	19.76	22.2813	21.0207											35.1543	3.98076	16.4333	9.0015	35.8449	4.14553	33.0552	4.72171	32.083	5.3913	30.26	5.28856	40	2.81487	32.1883	4.90341	31.9033	4.85412
1	2019-08-01	94	759	2.4375	1	rough	17.3967	21.0409	19.2188											40	2.61675	17.62	8.64911	36.4919	3.95679	30.3644	5.50487	14.0377	10.5193	20.3133	8.17315	40	2.81487	15.5244	9.57823	30.1433	5.35379
1	2019-08-01	9	760	4.1875	1	rough	18.8767	22.3372	20.6069											40	2.61675	19.2233	8.17297	40	2.93352	40	2.70039	40	3.14152	40	2.46389	40	2.81487	26.4969	6.50005	40	2.55543
1	2020-02-01	53	648		1	control	20.07	18.55	19.31	40	0	35.38	0.33	20.69	5.91139e-07	-6.22831				40	3.27	26.52	5.93	32.77	6.08	35.83	4.73	30.63	5.11	35.16	5.27	37.74	2.99	19.78	8.29	15.01	9.82
1	2020-02-01	59	668	2.08333	1	control	22.11	20.36	21.235	31.38	0.614	26.29	0.078	10.145	0.000883183	-3.05395				40	3.27	23.69	6.75	36.14	5.16	40	3.61	34.38	4.08	40	3.95	40	2.34	21.33	7.86	24.24	7.42
1	2020-02-01	20	677		1	control	22.45	22.54	22.495	37.01	0.756	25.73	0.142	14.515	4.2712e-05	-4.36945				40	3.27	30.87	4.67	38.43	4.53	37.79	4.21	18.76	8.37	32.01	6.12	36.61	3.31	35.9	3.76	20.98	8.27
1	2020-02-01	76	678	2	1	control	21.41	18.78	20.095	36.21	0.569	27	0.146	16.115	1.40897e-05	-4.8511				40	3.27	21.73	7.32	40	4.1	34.93	4.98	32.27	4.66	35.18	5.26	36.68	3.29	18.61	8.62	15.03	9.82
1	2020-02-01	69	683	1.5	1	control	21.87	19.57	20.72	40	0	23.97	0.263	19.28	1.57088e-06	-5.80386				40	3.27	17.93	8.42	40	4.1	17.16	9.78	33.04	4.45	29.84	6.71	32.22	4.56	23.58	7.23	15.74	9.63
1	2020-02-01	65	690		1	control	21.23	18.62	19.925	40	0	25.96	0.036	20.075	9.05363e-07	-6.04318				40	3.27	28.1	5.47	40	4.1	36.15	4.65	21.68	7.57	37.75	4.56	36.98	3.2	28.74	5.78	16.74	9.37
1	2020-02-01	73	693	1.83333	1	control	21.7	19.24	20.47	40	0	40	0	19.53	1.32094e-06	-5.87912				40	3.27	29.36	5.1	40	4.1	37.15	4.38	35.06	3.9	35.79	5.09	37.93	2.93	19.6	8.34	15.32	9.74
1	2020-02-01	39	717	5.75	1	rough	22.93	17.69	20.31	40	0	33.65	0.841	19.69	1.18228e-06	-5.92728				40	3.27	25.12	6.34	37.32	4.83	35.81	4.74	31.45	4.89	33.77	5.64	37.91	2.94	15.64	9.46	17.88	9.07
1	2020-02-01	71	731	3.91667	1	rough	22.12	20.2	21.16	40	0	40	0	18.84	2.13106e-06	-5.67141				40	3.27	26.83	5.84	40	4.1	40	3.61	25.89	6.41	35.27	5.24	40	2.34	36.05	3.72	16.88	9.34
1	2020-02-01	78	740	5.16667	1	rough	22.62	20.42	21.52	32.63	0.137	40	0	11.11	0.000452436	-3.34444				40	3.27	30.78	4.69	40	4.1	35.12	4.93	32.53	4.59	35.34	5.22	38.75	2.7	17.64	8.89	15.84	9.61
1	2020-02-01	19	746	5.75	1	rough	21.76	21.03	21.395	40	0	40	0	18.605	2.50805e-06	-5.60066				40	3.27	20.77	7.6	35.78	5.26	40	3.61	19.5	8.17	23.24	8.5	27.3	5.96	21.15	7.91	29.27	6.1
1	2020-02-01	3	748	5.83333	1	rough	22.03	20.16	21.095	40	0	29.66	0.237	18.905	2.03717e-06	-5.69097				40	3.27	27.28	5.71	35.28	5.39	40	3.61	35.06	3.9	36.15	5	40	2.34	34.85	4.06	14.5	9.96
1	2020-02-01	9	760	6.25	1	rough	21.7	20.51	21.105	35.26	0.578	36.15	0.401	14.155	5.48176e-05	-4.26108				40	3.27	28.72	5.29	35.73	5.27	40	3.61	32.53	4.59	35.31	5.22	40	2.34	32.35	4.76	14.26	10
1	2019-08-01	5	642	1.28125	2	control	20.8833	23.7357	22.3095											40	2.61675	22.71	7.13755	40	2.93352	36.6992	3.6611	40	3.14152	40	2.46389	40	2.81487	26.2724	6.56303	40	2.55543
1	2019-08-01	31	647	4.45833	2	control	18.7267	21.9612	20.3439											40	2.61675	17.58	8.66098	40	2.93352	36.4057	3.74653	40	3.14152	40	2.46389	40	2.81487	23.3082	7.3946	40	2.55543
1	2019-08-01	38	653	1.41667	2	control	17.4233	21.4163	19.4198											40	2.61675	15.6833	9.22423	34.4071	4.56491	28.0036	6.19198	25.0982	7.37619	15.5	9.56905	31.6179	5.14381	19.7712	8.38687	16.0267	9.36159
1	2019-08-01	105	654	1.33333	2	control	20.5667	21.7409	21.1538											40	2.61675	23.97	6.76338	40	2.93352	35.5655	3.99105	40	3.14152	36.5267	3.47118	40	2.81487	20.8732	8.0777	15.31	9.56506
1	2019-08-01	34	663	1	2	control	16.4	20.6993	18.5496											40	2.61675	20.08	7.91857	33.1603	4.92859	36.1681	3.81566	24.7793	7.46681	30.6	5.18995	40	2.81487	32.9225	4.69744	30.5	5.25253
1	2019-08-01	48	665	1.5	2	control	17.3667	20.9691	19.1679											40	2.61675	26.57	5.99127	35.6458	4.20361	32.7011	4.82475	40	3.14152	32.2533	4.71048	40	2.81487	20.7358	8.11627	30.8767	5.1456
1	2019-08-01	99	670	1.4375	2	control	23.1667	22.9351	23.0509											40	2.61675	19.2333	8.17	40	2.93352	40	2.70039	35.5745	4.39912	32.1133	4.75108	40	2.81487	25.2251	6.85684	30.9367	5.12856
1	2019-08-01	98	671	3.625	2	control	20.82	21.849	21.3345											40	2.61675	17.6367	8.64416	40	2.93352	35.7173	3.94689	33.68	4.93747	27.53	6.08027	40	2.81487	21.2269	7.97848	31.71	4.90901
1	2019-08-01	32	674	6.4375	2	control	23.6267	21.7476	22.6871											40	2.61675	24.41	6.63271	40	2.93352	36.248	3.79243	40	3.14152	40	2.46389	40	2.81487	36.3115	3.74669	40	2.55543
1	2019-08-01	40	675	1.125	2	control	16.63	20.595	18.6125											40	2.61675	22.5733	7.17814	35.9986	4.1007	37.365	3.46733	14.7129	10.3274	31.0333	5.06428	40	2.81487	30.9147	5.26069	30.5667	5.23361
1	2019-08-01	85	680	2.25	2	control	17	20.6094	18.8047											40	2.61675	18.2233	8.46994	35.5789	4.22312	32.7238	4.81814	32.7636	5.19789	31.0667	5.05462	40	2.81487	17.4109	9.04901	30.7467	5.1825
1	2019-08-01	18	681	1.1875	2	control	20.03	22.6555	21.3428											40	2.61675	22.2333	7.27911	40	2.93352	26.0004	6.77502	40	3.14152	40	2.46389	40	2.81487	40	2.71195	40	2.55543
1	2019-08-01	106	704	3.875	2	rough	20.8267	21.7168	21.2717											40	2.61675	21.5567	7.48005	40	2.93352	34.4964	4.30223	17.7876	9.45366	34.5033	4.05796	40	2.81487	36.0344	3.82445	30.9067	5.13708
1	2019-08-01	50	720	1.25	2	rough	18.45	23.3562	20.9031											40	2.61675	34.92	3.51161	40	2.93352	40	2.70039	40	3.14152	40	2.46389	40	2.81487	35.3519	4.0159	30.19	5.34054
1	2019-08-01	35	724	2.58333	2	rough	18.2233	21.9483	20.0858											40	2.61675	25.56	6.2912	37.2378	3.73924	32.0432	5.01624	30.087	5.95852	32.2033	4.72498	40	2.81487	28.6446	5.89754	30.5433	5.24023
1	2019-08-01	79	725	2.29167	2	rough	18.6267	22.0443	20.3355											37.6713	3.27226	26.1133	6.12688	36.9206	3.83175	31.2136	5.25769	32.5462	5.25967	17.7567	8.9146	36.5572	3.77144	20.8017	8.09776	17.0367	9.07485
1	2019-08-01	26	729	1.95833	2	rough	20.83	23.16	21.995											40	2.61675	33.5733	3.91152	40	2.93352	36.5011	3.71875	40	3.14152	40	2.46389	40	2.81487	40	2.71195	40	2.55543
1	2019-08-01	103	730	4.375	2	rough	20.5067	21.6518	21.0792											40	2.61675	23.69	6.84653	40	2.93352	40	2.70039	36.4178	4.15948	36.48	3.48472	40	2.81487	36.1788	3.78392	30.9433	5.12667
1	2019-08-01	97	732	2.29167	2	rough	22.5333	22.8318	22.6826											40	2.61675	22.7367	7.12964	40	2.93352	40	2.70039	31.1677	5.6514	31.57	4.90865	40	2.81487	27.2569	6.28686	17.1333	9.0474
1	2019-08-01	45	741	1.04167	2	rough	16.51	20.6408	18.5754											40	2.61675	15.9	9.15989	37.8927	3.54821	40	2.70039	28.7811	6.32961	14.67	9.80976	32.0576	5.02164	15.8307	9.49231	17.26	9.01144
1	2019-08-01	36	744	1.75	2	rough	17.7533	21.5698	19.6616											40	2.61675	25.0167	6.45255	35.621	4.21084	35.2896	4.07137	30.2383	5.91553	30.8467	5.11842	40	2.81487	19.0111	8.60008	17.47	8.95182
1	2019-08-01	51	749	3.08333	2	rough	16.6867	20.6233	18.655											40	2.61675	21.4567	7.50975	36.442	3.97135	34.556	4.28488	32.9681	5.13978	25.2833	6.73182	40	2.81487	27.8789	6.11236	32.4567	4.69703
1	2019-08-01	84	750	1.5	2	rough	20.5667	22.7935	21.6801											40	2.61675	19.6533	8.04528	40	2.93352	24.6073	7.18047	22.6169	8.08129	36.4833	3.48375	40	2.81487	32.7407	4.74845	30.9433	5.12667
1	2019-08-01	30	757	1.625	2	rough	19.8567	22.6642	21.2604											40	2.61675	11.7333	10.3972	40	2.93352	36.5403	3.70734	40	3.14152	40	2.46389	40	2.81487	27.2751	6.28174	40	2.55543
1	2020-02-01	5	642	1.41667	2	control	22.09	20.01	21.05	32.54	0.83	21.22	0.146	11.49	0.000347669	-3.45883				40	3.27	28.74	5.29	35.81	5.25	40	3.61	32.61	4.57	36.2	4.98	40	2.34	18.88	8.54	16.25	9.5
1	2020-02-01	31	647	3.33333	2	control	22.1	20.73	21.415	40	0	31.8	0.219	18.585	2.54307e-06	-5.59464				40	3.27	20.55	7.66	36.78	4.98	38.36	4.05	30.07	5.26	19.61	9.48	21.65	7.57	18.93	8.53	18.59	8.89
1	2020-02-01	38	653		2	control	21.87	19.04	20.455	40	0	28.13	0.175	19.545	1.30728e-06	-5.88363				40	3.27	26.62	5.9	35.73	5.27	35.46	4.84	31.81	4.79	36.25	4.97	40	2.34	21.18	7.9	18.82	8.83
1	2020-02-01	34	663	1.5	2	control	22.89	18.96	20.925	32.48	0.294	20.65	0.085	11.555	0.000332352	-3.4784				40	3.27	26.95	5.8	36.33	5.1	40	3.61	32.67	4.55	16.39	10.4	21.27	7.68	25.79	6.6	16.81	9.35
1	2020-02-01	48	665	2.58333	2	control	20.86	18.48	19.67	40	0	27.13	0.318	20.33	7.58683e-07	-6.11994				40	3.27	18.59	8.23	35.2	5.41	37.57	4.27	35.23	3.85	30.96	6.4	35.37	3.66	19.17	8.46	16.78	9.36
1	2020-02-01	32	674		2	control	21.81	19.88	20.845	40	0	40	0	19.155	1.71305e-06	-5.76623				40	3.27	30.77	4.7	35.54	5.32	40	3.61	32	4.74	37.88	4.53	40	2.34	18.95	8.52	19.75	8.59
1	2020-02-01	40	675		2	control	22.25	17.68	19.965	40	0	23.34	0.212	20.035	9.30816e-07	-6.03114				40	3.27	28.98	5.22	35.17	5.42	37.26	4.35	28.52	5.69	20.35	9.29	25.71	6.42	31.47	5.01	29.79	5.97
1	2020-02-01	18	681		2	control	21.97	19.21	20.59	31.8	0.728	29.13	0.474	11.21	0.000422137	-3.37455				40	3.27	24.86	6.41	37.51	4.78	35.18	4.91	27.13	6.07	26.41	7.64	30.64	5.01	19.43	8.39	15.81	9.62
1	2020-02-01	35	724	4.25	2	rough	22.22	18.88	20.55	40	0	35.24	0.55	19.45	1.39626e-06	-5.85503				40	3.27	29.97	4.93	38.4	4.54	36.18	4.64	27.56	5.95	34.98	5.31	40	2.34	35.53	3.87	17.42	9.2
1	2020-02-01	79	725		2	rough	22.54	19.47	21.005	40	0	35.64	0.118	18.995	1.91397e-06	-5.71806				40	3.27	26.37	5.97	40	4.1	21.1	8.72	34.38	4.08	32.7	5.93	35.58	3.6	22.84	7.43	16.2	9.51
1	2020-02-01	45	741		2	rough	22.8	18.19	20.495	28.08	0.076	32.5	0.184	7.585	0.0052082	-2.28331				40	3.27	29.55	5.05	35.16	5.42	16.88	9.86	14.96	9.41	31.76	6.19	35.26	3.69	19.68	8.32	15.48	9.7
1	2020-02-01	36	744		2	rough	22.54	18.37	20.455	40	0	33.63	0.93	19.545	1.30728e-06	-5.88363				40	3.27	24.08	6.64	35.74	5.27	15.98	10.1	31.56	4.86	21.67	8.93	24.05	6.89	16.71	9.16	16.03	9.56
1	2020-02-01	51	749	4.91667	2	rough	22.56	20.08	21.32	40	0	34.97	0.364	18.68	2.381e-06	-5.62324				40	3.27	24.3	6.57	37.25	4.85	40	3.61	31.73	4.81	35.86	5.08	40	2.34	21.48	7.81	18.32	8.96
1	2020-02-01	30	757	4	2	rough	21.53	19.24	20.385	40	0	30.89	0.649	19.615	1.24536e-06	-5.9047				40	3.27	29.78	4.99	36.13	5.16	37.15	4.38	29.76	5.35	31.5	6.26	35.19	3.71	27.79	6.04	19.77	8.58
1	2019-08-01	44	656	1.29167	3	control	17.2733	20.9735	19.1234											40	2.61675	21.67	7.4464	38.417	3.39526	35.5858	3.98515	33.8447	4.89067	29.0533	5.6385	40	2.81487	17.9525	8.89708	29.7233	5.47303
1	2019-08-01	11	658	1.125	3	control	18.6867	21.9323	20.3095											40	2.61675	12.9067	10.0488	40	2.93352	40	2.70039	40	3.14152	40	2.46389	40	2.81487	24.6427	7.02021	40	2.55543
1	2019-08-01	58	659	1.25	3	control	21.46	25.2012	23.3306											40	2.61675	26.9	5.89327	40	2.93352	35.7869	3.92663	35.7422	4.35147	27.9	5.97297	40	2.81487	21.6416	7.86214	30.14	5.35474
1	2019-08-01	57	660	1.4	3	control	19.8	21.1992	20.4996											40	2.61675	18.4767	8.39471	38.058	3.49998	31.4134	5.19954	33.0216	5.12459	32.6733	4.58867	40	2.81487	18.5972	8.71621	29.7	5.47966
1	2019-08-01	101	662	1.625	3	control	20.0533	21.1095	20.5814											40	2.61675	24.25	6.68023	40	2.93352	36.1071	3.83343	27.5443	6.68108	30.67	5.16965	40	2.81487	19.9279	8.34291	29.5233	5.52981
1	2019-08-01	15	666	1.1875	3	control	18.7767	21.7128	20.2447											40	2.61675	21.3033	7.55528	40	2.93352	35.5707	3.98955	40	3.14152	40	2.46389	40	2.81487	23.9153	7.22429	40	2.55543
1	2019-08-01	27	679	1.25	3	control	18.8433	21.9771	20.4102											40	2.61675	25.2167	6.39316	40	2.93352	31.9853	5.03309	40	3.14152	40	2.46389	40	2.81487	37.9668	3.28234	40	2.55543
1	2019-08-01	10	684	3.875	3	control	19.0467	22.25	20.6483											40	2.61675	25.71	6.24666	40	2.93352	28.602	6.01781	40	3.14152	40	2.46389	40	2.81487	40	2.71195	40	2.55543
1	2019-08-01	82	685	1.375	3	control	19.3767	22.069	20.7229											35.9557	3.75517	24.95	6.47235	35.293	4.30651	32.0684	5.00891	24.5549	7.53057	40	2.46389	40	2.81487	29.8055	5.57189	31.2233	5.04718
1	2019-08-01	47	687	1.75	3	control	17.53	21.1568	19.3434											40	2.61675	25.65	6.26448	34.4582	4.55001	27.8691	6.23112	14.0057	10.5284	30.2267	5.29822	40	2.81487	16.4794	9.31032	30.3467	5.29607
1	2019-08-01	43	689	1.4375	3	control	19.75	23.3449	21.5474											40	2.61675	28.91	5.29637	38.1495	3.4733	36.2523	3.79116	40	3.14152	32.5367	4.62831	40	2.81487	21.8164	7.8131	31.64	4.92888
1	2019-08-01	63	691	1.375	3	control	16.6867	20.534	18.6103											40	2.61675	26.8333	5.91307	36.5561	3.93807	33.2533	4.66403	26.9031	6.86329	30.6367	5.17932	40	2.81487	16.2842	9.3651	30.37	5.28944
1	2019-08-01	7	692	3.0625	3	control	20.01	22.6726	21.3413											40	2.61675	17.08	8.80947	40	2.93352	40	2.70039	40	3.14152	40	2.46389	40	2.81487	28.1958	6.02346	40	2.55543
1	2019-08-01	80	707	5.28125	3	rough	16.9367	20.6537	18.7952											37.0707	3.44132	24.49	6.60896	35.4771	4.2528	31.0801	5.29656	17.6168	9.5022	32.4433	4.65538	40	2.81487	16.598	9.27706	30.2667	5.31878
1	2019-08-01	83	709	2.84375	3	rough	17.74	20.9339	19.3369											38.5825	3.01576	24.1	6.72477	36.216	4.03727	15.5193	9.82558	12.7988	10.8713	35.9333	3.64325	40	2.81487	19.392	8.49325	30.3033	5.30837
1	2019-08-01	37	712	6.34375	3	rough	17.4	20.9162	19.1581											40	2.61675	19.0233	8.23237	36.057	4.08366	34.8788	4.19093	31.7028	5.49934	28.5667	5.77963	40	2.81487	16.8262	9.21304	20.5867	8.06698
1	2019-08-01	2	713	1.6875	3	rough	19.94	22.8402	21.3901											40	2.61675	24.53	6.59708	40	2.93352	35.3152	4.06392	40	3.14152	40	2.46389	40	2.81487	23.2853	7.40104	40	2.55543
1	2019-08-01	72	719	1.04167	3	rough	18.3633	21.7537	20.0585											40	2.61675	17.2	8.77383	40	2.93352	30.9075	5.34679	31.4662	5.56659	31.6233	4.89318	40	2.81487	17.6198	8.9904	18.4133	8.684
1	2019-08-01	23	722	7.20833	3	rough	20.69	22.8138	21.7519											40	2.61675	22.2833	7.26426	40	2.93352	30.4474	5.4807	40	3.14152	40	2.46389	40	2.81487	21.224	7.97931	40	2.55543
1	2019-08-01	55	723	3.125	3	rough	18.75	21.9616	20.3558											40	2.61675	27.7567	5.63887	40	2.93352	35.6881	3.95539	32.8261	5.18014	35.08	3.89073	40	2.81487	35.0405	4.10327	30.53	5.24402
1	2019-08-01	17	728	2.5	3	rough	19.0467	22.4673	20.757											40	2.61675	18.01	8.53329	40	2.93352	36.6407	3.67813	40	3.14152	40	2.46389	40	2.81487	20.5643	8.16436	40	2.55543
1	2019-08-01	24	733	6.5	3	rough	20.43	22.5639	21.497											40	2.61675	21.9667	7.3583	40	2.93352	40	2.70039	40	3.14152	40	2.46389	40	2.81487	36.4667	3.70315	40	2.55543
1	2019-08-01	46	735	2.33333	3	rough	20.7733	24.6377	22.7055											40	2.61675	27.57	5.6943	36.4561	3.96723	36.5284	3.71081	40	3.14152	26.82	6.28618	40	2.81487	20.1192	8.28923	31.3	5.02541
1	2019-08-01	62	736	3.08333	3	rough	16.7033	22.3209	19.5121											40	2.61675	40	2.00303	40	2.93352	35.5943	3.98267	40	3.14152	36.3667	3.51758	40	2.81487	34.9833	4.11931	30.2433	5.3254
1	2019-08-01	104	738	3.95833	3	rough	20.76	21.8223	21.2912											40	2.61675	22.8833	7.08608	40	2.93352	32.2954	4.94283	26.7323	6.91181	22.95	7.4085	40	2.81487	29.6055	5.62799	30.9267	5.1314
1	2019-08-01	81	743	4.45833	3	rough	18.27	21.2406	19.7553											36.2754	3.6652	20.54	7.78197	40	2.93352	34.8493	4.19951	29.0016	6.26695	20.62	8.08422	40	2.81487	26.3351	6.54545	31.17	5.06232
1	2019-08-01	96	745	1.125	3	rough	17.78	21.5648	19.6724											40	2.61675	26.6133	5.9784	36.0167	4.09542	35.1264	4.11887	31.8222	5.46542	23.6833	7.19583	40	2.81487	32.1322	4.91914	19.4633	8.3859
1	2019-08-01	14	752	2.20833	3	rough	19.6367	22.4271	21.0319											40	2.61675	20.8667	7.68496	40	2.93352	36.4355	3.73784	40	3.14152	40	2.46389	40	2.81487	33.0115	4.67248	40	2.55543
1	2020-02-01	44	656	2.25	3	control	28.51	17.82	23.165	40	0	22.93	0.072	16.835	8.55382e-06	-5.06784				40	3.27	22.04	7.23	35.65	5.29	38.12	4.12	32.39	4.63	21.64	8.94	25.34	6.52	35.33	3.92	16.63	9.4
1	2020-02-01	11	658	1.75	3	control	21.57	20.26	20.915	35.49	0.743	40	0	14.575	4.09721e-05	-4.38751				40	3.27	28.64	5.31	37.88	4.68	28.7	6.66	15.8	9.18	30.47	6.54	35.7	3.57	22.55	7.51	17.8	9.1
1	2020-02-01	58	659		3	control	21.58	18.84	20.21	40	0	24.85	0.083	19.79	1.1031e-06	-5.95738				40	3.27	25.78	6.14	40	4.1	36.66	4.51	28.46	5.71	40	3.95	40	2.34	21.86	7.71	19.65	8.61
1	2020-02-01	57	660	1.66667	3	control	21.82	20.18	21	30.01	0.214	29.13	0.45	9.01	0.00193963	-2.71228				40	3.27	27.18	5.74	40	4.1	35.89	4.72	34.15	4.15	40	3.95	40	2.34	21.35	7.85	16.18	9.52
1	2020-02-01	15	666	1.91667	3	control	22.11	20.4	21.255	40	0	18.79	0.021	18.745	2.27611e-06	-5.64281				40	3.27	29.9	4.95	35.96	5.21	40	3.61	32.48	4.6	36.17	4.99	37.19	3.14	32.13	4.82	15.05	9.81
1	2020-02-01	27	679	1.16667	3	control	22.15	19.71	20.93	34.9	0.655	25.45	0.167	13.97	6.23176e-05	-4.20539				40	3.27	22.59	7.07	38.44	4.53	20.46	8.89	16.91	8.88	15.88	10.5	19.24	8.26	35.03	4.01	21.09	8.24
1	2020-02-01	10	684	3.66667	3	control	22.45	20.74	21.595	35.4	0.421	22.29	0.04	13.805	6.98684e-05	-4.15572				40	3.27	29.66	5.02	40	4.1	36.72	4.49	30.22	5.22	36.84	4.81	40	2.34	19.81	8.28	27.77	6.5
1	2020-02-01	82	685	2	3	control	22.73	20.55	21.64	30.94	0.28	21.45	0.14	9.3	0.00158643	-2.79958				40	3.27	16.1	8.95	40	4.1	37.56	4.27	16.59	8.97	17.66	10	20.61	7.87	21.41	7.83	20.63	8.36
1	2020-02-01	47	687		3	control	22.11	17.52	19.815	40	0	24.18	0.046	20.185	8.38899e-07	-6.07629				40	3.27	18.08	8.38	36.37	5.09	37.74	4.22	30.83	5.06	34.82	5.36	37.06	3.18	32.58	4.7	24.67	7.3
1	2020-02-01	43	689	2.16667	3	control	21.96	18.13	20.045	40	0	21	0.135	19.955	9.8389e-07	-6.00705				40	3.27	22.13	7.2	36.27	5.12	38.18	4.1	32.57	4.58	28.64	7.04	32.43	4.5	31.52	4.99	16.81	9.35
1	2020-02-01	63	691	1.66667	3	control	22.1	20.39	21.245	30.11	0.362	21.04	0.262	8.865	0.00214471	-2.66863				40	3.27	28.68	5.3	40	4.1	40	3.61	24.34	6.84	24.76	8.09	26.29	6.25	36.68	3.55	17.31	9.23
1	2020-02-01	7	692	2.41667	3	control	22.93	21.43	22.18	35.04	0.356	32.73	0.042	12.86	0.00013451	-3.87125				40	3.27	29.32	5.12	38.5	4.51	36.06	4.67	36.66	3.46	37.71	4.57	40	2.34	18.14	8.75	30.51	5.78
1	2020-02-01	80	707	6.75	3	rough	22.54	20.36	21.45	40	0	24.62	0.177	18.55	2.60552e-06	-5.58411				40	3.27	23.86	6.7	40	4.1	37.49	4.29	21.01	7.75	35.54	5.16	36.51	3.34	19.24	8.44	17.25	9.24
1	2020-02-01	37	712	6.33333	3	rough	21.85	19.4	20.625	31.12	0.45	35.08	0.13	10.495	0.000692931	-3.15931				40	3.27	29.86	4.96	35.55	5.32	32.97	5.51	31.39	4.9	40	3.95	40	2.34	20.53	8.08	29.62	6.01
1	2020-02-01	2	713	3.58333	3	rough	21.95	21.75	21.85	40	0	21.62	0.035	18.15	3.438e-06	-5.46369				40	3.27	21.49	7.39	38.63	4.47	17.22	9.76	15.92	9.15	34.9	5.34	38.07	2.89	24.94	6.84	17.74	9.11
1	2020-02-01	72	719		3	rough	22.12	19.2	20.66	32.34	0.299	35.3	0.362	11.68	0.000304768	-3.51603				40	3.27	28.89	5.24	36.03	5.19	37.91	4.17	32.55	4.59	37.63	4.6	40	2.34	35.58	3.86	17.77	9.1
1	2020-02-01	23	722	6.75	3	rough	20.64	19.79	20.215	40	0	27.45	0.105	19.785	1.10693e-06	-5.95588				40	3.27	23.6	6.78	40	4.1	40	3.61	35.4	3.8	18.92	9.67	23.45	7.06	20.84	7.99	18.06	9.03
1	2020-02-01	55	723	5.16667	3	rough	20.64	20.45	20.545	29.52	0.045	19.49	0.015	8.975	0.00198727	-2.70174				40	3.27	14.87	9.31	35.68	5.28	27.2	7.07	15.28	9.33	23.64	8.39	27.61	5.88	27.1	6.24	23.03	7.73
1	2020-02-01	17	728	4.83333	3	rough	22.19	20.78	21.485	35.55	0.119	40	0	14.065	5.83463e-05	-4.23399				40	3.27	26.82	5.84	40	4.1	18.58	9.4	33.68	4.27	20.91	9.13	24.57	6.74	21.59	7.78	13.51	10.2
1	2020-02-01	24	733	6.5	3	rough	21.71	20.39	21.05	33.02	0.696	28.9	0.172	11.97	0.000249271	-3.60333				40	3.27	27.17	5.74	37.01	4.92	40	3.61	29.84	5.33	34.91	5.33	36.62	3.31	20.97	7.96	15.02	9.82
1	2020-02-01	46	735	3.33333	3	rough	22.17	18.89	20.53	40	0	35.61	0.015	19.47	1.37704e-06	-5.86105				40	3.27	30.67	4.73	34.96	5.48	32.88	5.53	29.78	5.34	26.24	7.69	30.93	4.93	17.02	9.07	19.74	8.59
1	2020-02-01	62	736	4.5	3	rough	21.53	20.46	20.995	40	0	34.89	0.564	19.005	1.90075e-06	-5.72108				40	3.27	26.28	6	40	4.1	37.32	4.33	33.07	4.44	40	3.95	40	2.34	19.89	8.26	23.87	7.51
1	2020-02-01	81	743	6.58333	3	rough	22.19	20.3	21.245	40	0	40	0	18.755	2.26039e-06	-5.64582				40	3.27	26.92	5.81	40	4.1	35.95	4.7	33.82	4.24	40	3.95	40	2.34	26.42	6.43	15.61	9.67
1	2020-02-01	14	752	4.41667	3	rough	22.17	20.19	21.18	40	0	22.25	0.071	18.82	2.1608e-06	-5.66538				40	3.27	28.87	5.25	38.25	4.58	40	3.61	31.82	4.79	40	3.95	40	2.34	32.57	4.7	31.22	5.6
1	2019-08-01	33	641	1.5	4	control	16.69	20.6351	18.6626											36.732	3.53667	21.4067	7.5246	35.0926	4.36495	34.1602	4.40008	28.9207	6.28993	31.1133	5.04108	40	2.81487	19.0777	8.5814	30.0667	5.37556
1	2019-08-01	6	643	1.53125	4	control	19.13	22.1165	20.6233											40	2.61675	23.45	6.9178	40	2.93352	37.1687	3.52444	40	3.14152	40	2.46389	40	2.81487	30.7419	5.30919	40	2.55543
1	2019-08-01	74	644	2.71875	4	control	18.3333	21.0679	19.7006											36.8341	3.50793	29.5967	5.09246	36.0238	4.09335	34.0221	4.44027	40	3.14152	32.4967	4.63991	40	2.81487	34.768	4.1797	31.6367	4.92983
1	2019-08-01	16	645	3.0625	4	control	20.2967	22.8334	21.565											40	2.61675	25.61	6.27636	40	2.93352	35.733	3.94233	40	3.14152	40	2.46389	40	2.81487	37.0973	3.52627	40	2.55543
1	2019-08-01	4	649	1.125	4	control	19.2	22.0727	20.6364											40	2.61675	22.6567	7.15339	40	2.93352	40	2.70039	40	3.14152	40	2.46389	40	2.81487	36.3923	3.72405	40	2.55543
1	2019-08-01	92	650	1.25	4	control	17.86	20.9784	19.4192											36.5503	3.58782	19.8067	7.99974	35.8371	4.14781	31.626	5.13768	27.2037	6.77786	28.7633	5.7226	40	2.81487	17.4987	9.02437	30.6233	5.21752
1	2019-08-01	1	651	1.25	4	control	19.9967	23.1261	21.5614											40	2.61675	24.51	6.60302	40	2.93352	40	2.70039	40	3.14152	40	2.46389	40	2.81487	40	2.71195	40	2.55543
1	2019-08-01	54	655	1.04167	4	control	17.2167	21.4985	19.3576											40	2.61675	30.4067	4.85191	35.4729	4.25403	28.7697	5.96901	30.6974	5.78506	26.89	6.26588	40	2.81487	15.8857	9.47687	29.7	5.47966
1	2019-08-01	28	672	4.1875	4	control	19.56	22.4253	20.9926											40	2.61675	21.2933	7.55825	40	2.93352	35.1451	4.11342	40	3.14152	40	2.46389	40	2.81487	22.7994	7.53733	40	2.55543
1	2019-08-01	70	673	2.5625	4	control	17.5933	20.7958	19.1946											36.2863	3.66212	24.2933	6.66736	35.4956	4.24742	26.7689	6.55134	28.9095	6.29313	29.79	5.42486	40	2.81487	17.2278	9.10038	30.66	5.20711
1	2019-08-01	67	694	1.875	4	control	18.45	21.2603	19.8552											40	2.61675	24.9533	6.47136	40	2.93352	28.4603	6.05906	28.0244	6.54464	27.0667	6.21464	40	2.81487	23.9092	7.226	31.1	5.08219
1	2019-08-01	41	695	1.5625	4	control	16.0267	20.3065	18.1666											27.9494	6.00888	17.1633	8.78472	36.784	3.87161	24.0498	7.34275	22.0066	8.25472	25.8367	6.57135	40	2.81487	28.6856	5.88604	29.791	5.45382
1	2019-08-01	60	696	1.25	4	control	17.59	29.726	23.658											32.1438	4.8282	23.6833	6.84851	40	2.93352	30.0241	5.60391	34.735	4.63768	40	2.46389	40	2.81487	25.4906	6.78237	29.63	5.49953
1	2019-08-01	12	697	2.875	4	control	18.33	21.6622	19.9961											40	2.61675	25.4033	6.33773	40	2.93352	40	2.70039	40	3.14152	40	2.46389	40	2.81487	33.0286	4.66768	40	2.55543
1	2019-08-01	8	698	1.5625	4	control	18.6533	22.0027	20.328											40	2.61675	23.3533	6.94651	40	2.93352	37.5398	3.41643	40	3.14152	40	2.46389	40	2.81487	40	2.71195	40	2.55543
1	2019-08-01	49	699	3.375	4	control	17.0333	20.8601	18.9467											40	2.61675	19.1067	8.20762	36.6462	3.91179	27.8414	6.23918	27.0565	6.8197	25.8233	6.57522	40	2.81487	18.9779	8.60941	30.1067	5.3642
1	2019-08-01	42	703	3.53125	4	rough	17.5867	20.9063	19.2465											40	2.61675	19.1667	8.1898	36.3747	3.99099	40	2.70039	40	3.14152	25.1467	6.77146	40	2.81487	32.5109	4.8129	30.2233	5.33108
1	2019-08-01	77	706	3.4375	4	rough	17.6933	20.632	19.1627											36.4334	3.62073	23.64	6.86138	38.2043	3.45732	29.0466	5.88841	24.7541	7.47398	20.7233	8.05425	38.2579	3.29891	20.0588	8.30617	30.42	5.27525
1	2019-08-01	64	711	3.625	4	rough	18.7433	20.7938	19.7686											40	2.61675	26.4333	6.03185	35.9459	4.11605	35.7688	3.93189	32.0367	5.40446	31.2233	5.00918	40	2.81487	31.6605	5.05147	30.91	5.13613
1	2019-08-01	75	714	6.1875	4	rough	18.78	21.4926	20.1363											40	2.61675	19.3467	8.13635	35.0915	4.36529	38.6615	3.08998	35.4026	4.44798	29.37	5.54666	40	2.81487	19.4786	8.46895	30.65	5.20995
1	2019-08-01	13	715	2.59375	4	rough	19.3	22.2599	20.7799											40	2.61675	27.76	5.63788	40	2.93352	36.1091	3.83284	40	3.14152	40	2.46389	40	2.81487	25.2106	6.86091	40	2.55543
1	2019-08-01	25	716	3.3125	4	rough	19.56	22.5334	21.0467											40	2.61675	16.93	8.85401	40	2.93352	26.9004	6.51306	40	3.14152	40	2.46389	40	2.81487	31.0473	5.2235	40	2.55543
1	2019-08-01	56	737	3.04167	4	rough	16.0533	20.4827	18.268											32.7048	4.6703	21.32	7.55034	35.7059	4.18606	23.5774	7.48023	24.6673	7.49863	22.1367	7.64437	40	2.81487	32.7839	4.73634	31.21	5.05096
1	2019-08-01	61	739	2.29167	4	rough	16.66	20.532	18.596											30.5916	5.26513	28.21	5.50425	35.9331	4.1198	32.3231	4.93479	30.682	5.78943	31.6433	4.88738	40	2.81487	32.9815	4.6809	30.3833	5.28566
1	2019-08-01	22	742	4.375	4	rough	18.5867	21.6009	20.0938											40	2.61675	25.6467	6.26547	40	2.93352	33.0516	4.72273	40	3.14152	40	2.46389	40	2.81487	29.6285	5.62152	40	2.55543
1	2019-08-01	21	747	1	4	rough	20.6933	22.7369	21.7151											40	2.61675	21.85	7.39294	40	2.93352	40	2.70039	40	3.14152	34.8833	3.94776	31.6482	5.1354	26.8426	6.40308	40	2.55543
1	2019-08-01	68	751	4.29167	4	rough	18.74	21.4853	20.1127											36.3245	3.65136	17.9	8.56596	33.3121	4.88432	32.335	4.9313	23.7551	7.75787	30.4667	5.22862	40	2.81487	19.7681	8.38774	31.9033	4.85412
1	2019-08-01	95	755	2.5625	4	rough	17.32	20.7816	19.0508											40	2.61675	21.6333	7.45729	35.1193	4.35718	27.763	6.262	26.5144	6.97374	29.1833	5.6008	40	2.81487	27.7718	6.1424	30.7467	5.1825
1	2019-08-01	52	756	4.5625	4	rough	16.93	20.7279	18.829											36.372	3.63801	17.6333	8.64515	37.9289	3.53764	30.4714	5.47373	14.8384	10.2917	26.41	6.40508	40	2.81487	19.1968	8.54801	30.0967	5.36704
1	2019-08-01	66	758	2.5625	4	rough	17.8467	20.755	19.3008											36.0527	3.72789	24.6433	6.56342	35.6792	4.19387	36.7731	3.6396	40	3.14152	40	2.46389	40	2.81487	17.1328	9.12702	31.3067	5.02352
1	2020-02-01	33	641	1.5	4	control	21.83	18.45	20.14	35.75	0.577	21.29	0.072	15.61	1.9995e-05	-4.69908				40	3.27	29.72	5	37.81	4.7	36.59	4.53	31.98	4.74	22.83	8.61	27.78	5.83	25.83	6.59	17.72	9.12
1	2020-02-01	6	643	1.41667	4	control	21.87	20.41	21.14	40	0	20.78	0.101	18.86	2.10172e-06	-5.67743				40	3.27	27.22	5.73	38.36	4.55	30.26	6.24	32.72	4.54	36.83	4.81	36.28	3.41	34.65	4.11	14.4	9.98
1	2020-02-01	74	644	2.41667	4	control	21.91	19.68	20.795	36.2	0.182	27.12	0.108	15.405	2.3048e-05	-4.63737				40	3.27	28.7	5.3	40	4.1	38.48	4.02	33.88	4.22	36.11	5.01	40	2.34	36.48	3.6	18.02	9.04
1	2020-02-01	16	645		4	control	20.86	18.91	19.885	40	0	25.38	0.03	20.115	8.80606e-07	-6.05522				40	3.27	31.31	4.54	35.66	5.29	35.66	4.78	18.79	8.36	29.4	6.83	32.87	4.38	23.71	7.19	16.53	9.43
1	2020-02-01	4	649	1.25	4	control	22.52	20.56	21.54	40	0	26.25	0.04	18.46	2.77323e-06	-5.55701				40	3.27	30.7	4.72	35.67	5.28	40	3.61	33.76	4.25	26.41	7.64	29.95	5.21	21.76	7.74	15.16	9.79
1	2020-02-01	1	651	1.25	4	control	21.23	20.31	20.77	37.51	0.654	40	0	16.74	9.13604e-06	-5.03924				40	3.27	23.05	6.94	35.52	5.33	40	3.61	34.28	4.11	40	3.95	40	2.34	16.89	9.1	17.34	9.22
1	2020-02-01	54	655	1.58333	4	control	23.94	20.26	22.1	40	0	40	0	17.9	4.08849e-06	-5.38844				40	3.27	30.7	4.72	35.46	5.34	40	3.61	31.73	4.81	35.49	5.18	36.71	3.28	36.79	3.51	21.74	8.07
1	2020-02-01	28	672	4.41667	4	control	21.8	19.99	20.895	40	0	40	0	19.105	1.77346e-06	-5.75118				40	3.27	24.35	6.56	34.15	5.7	35.28	4.88	31.8	4.79	36.24	4.97	37.99	2.92	28.95	5.72	17.34	9.22
1	2020-02-01	70	673	2.83333	4	control	22.54	20.84	21.69	40	0	23.18	0.035	18.31	3.07709e-06	-5.51186				40	3.27	25.78	6.14	35.1	5.44	35.48	4.83	32.95	4.48	24.86	8.06	27.67	5.86	37.78	3.24	18.87	8.82
1	2020-02-01	67	694	1.66667	4	control	21.59	19.42	20.505	40	0	25.76	0.098	19.495	1.35338e-06	-5.86858				40	3.27	26.58	5.91	40	4.1	34.92	4.98	35.79	3.69	36.84	4.81	38.57	2.75	36.78	3.52	18.74	8.85
1	2020-02-01	41	695	1.91667	4	control	22.08	18.86	20.47	40	0	30.81	0.295	19.53	1.32094e-06	-5.87912				40	3.27	30.15	4.88	35.71	5.27	26.83	7.17	32.1	4.71	36.41	4.93	40	2.34	16.71	9.16	18.5	8.91
1	2020-02-01	60	696	2.25	4	control	22.1	18.68	20.39	40	0	24.62	0.067	19.61	1.24969e-06	-5.9032				40	3.27	30.13	4.88	36.79	4.98	40	3.61	31.73	4.81	40	3.95	36.3	3.4	23.95	7.12	14.49	9.96
1	2020-02-01	12	697	2.58333	4	control	22.53	27.7	25.115	40	0	21.42	0.038	14.885	3.30498e-05	-4.48083				40	3.27	33.51	3.9	40	4.1	28.23	6.79	23.16	7.16	40	3.95	40	2.34	36.29	3.66	31.47	5.53
1	2020-02-01	8	698	1.83333	4	control	22.25	20.64	21.445	35.71	0.809	40	0	14.265	5.07934e-05	-4.29419				40	3.27	28.94	5.23	35.37	5.37	35.55	4.81	35.34	3.82	40	3.95	40	2.34	17.91	8.82	26.83	6.74
1	2020-02-01	49	699	3.83333	4	control	22.45	20.22	21.335	32.2	0.322	23.01	0.376	10.865	0.000536178	-3.27069				40	3.27	22.7	7.04	38.6	4.48	36.03	4.68	31.42	4.89	21.66	8.93	25.66	6.43	28.64	5.8	23.79	7.53
1	2020-02-01	42	703	5.91667	4	rough	22.66	18.61	20.635	40	0	21.6	0.053	19.365	1.481e-06	-5.82945				40	3.27	27.16	5.74	35.91	5.22	37.58	4.26	34.73	3.99	37.83	4.54	40	2.34	27.28	6.19	16.27	9.5
1	2020-02-01	77	706	5.16667	4	rough	22.35	20.68	21.515	31.52	0.512	34.03	0.696	10.005	0.000973184	-3.01181				40	3.27	28.65	5.31	40	4.1	36.09	4.67	35.04	3.9	40	3.95	40	2.34	24.89	6.86	17.01	9.3
1	2020-02-01	64	711	6.66667	4	rough	21.81	20.11	20.96	40	0	20.59	0.857	19.04	1.85519e-06	-5.73161				40	3.27	24.52	6.51	40	4.1	37.09	4.39	14.71	9.48	25.03	8.02	27.39	5.94	22.32	7.58	18.1	9.02
1	2020-02-01	75	714	6.91667	4	rough	22.18	20.55	21.365	40	0	27.43	0.131	18.635	2.45644e-06	-5.60969				40	3.27	20.57	7.65	40	4.1	35.38	4.86	36.38	3.53	21.05	9.1	24.28	6.82	22.67	7.48	16.65	9.4
1	2020-02-01	13	715	5.75	4	rough	22.26	21.65	21.955	35.26	0.622	36.01	0.413	13.305	9.88089e-05	-4.0052				40	3.27	26.49	5.94	36.4	5.09	40	3.61	35.79	3.69	33.84	5.63	36.66	3.3	19.44	8.39	16.41	9.46
1	2020-02-01	25	716	6.41667	4	rough	22.1	19.8	20.95	32.16	0.54	25.68	0.045	11.21	0.000422137	-3.37455				40	3.27	26.9	5.82	35.85	5.24	40	3.61	31.26	4.94	40	3.95	40	2.34	19.88	8.26	14.19	10
1	2020-02-01	56	737	5.58333	4	rough	21.71	18.58	20.145	40	0	19.04	0.118	19.855	1.05451e-06	-5.97695				40	3.27	27.7	5.59	37.43	4.8	37.98	4.15	29.55	5.41	16.59	10.3	19.74	8.12	20.07	8.21	19.73	8.59
1	2020-02-01	61	739		4	rough	21.46	20.17	20.815	40	0	20.88	0.051	19.185	1.6778e-06	-5.77526				40	3.27	25.75	6.15	40	4.1	40	3.61	32.29	4.66	26.76	7.55	28.73	5.56	25.53	6.68	15.96	9.58
1	2020-02-01	22	742	6.5	4	rough	23.94	22.21	23.075	39.54	0.803	40	0	16.465	1.10546e-05	-4.95646				40	3.27	32.95	4.07	25.61	8.04	35.98	4.69	40	2.54	40	3.95	40	2.34	37.89	3.21	30.89	5.68
1	2020-02-01	21	747		4	rough	20.97	18.79	19.88	40	0	40	0	20.12	8.77559e-07	-6.05672				40	3.27	24.15	6.62	37.71	4.73	37.51	4.28	31.37	4.91	30.48	6.54	36.37	3.38	36.73	3.53	12.99	10.3
1	2020-02-01	68	751		4	rough	21.94	19.55	20.745	40	0	26.24	0.09	19.255	1.59833e-06	-5.79633				40	3.27	27.71	5.58	40	4.1	35.71	4.77	32.83	4.51	35.73	5.11	36.68	3.29	37.34	3.36	17.84	9.09
1	2020-02-01	52	756	5.41667	4	rough	24.4	19.91	22.155	40	0	22.81	0.02	17.845	4.24737e-06	-5.37188				40	3.27	24.65	6.47	38.12	4.62	40	3.61	32.86	4.5	37.03	4.76	35.96	3.5	18.02	8.79	18.79	8.84
1	2020-02-01	66	758	5.83333	4	rough	21.99	20.41	21.2	23.45	0.06	36.01	0.81	2.25	0.210224	-0.677317				40	3.27	29.36	5.11	40	4.1	36.81	4.47	31.21	4.95	40	3.95	38.51	2.77	40	2.61	17.49	9.18
